# Supplementary material for: A machine learning model for classifying G-protein-coupled receptors as agonists or antagonists
Source: BMC Bioinformatics. 2022 Aug 18;23(Suppl 9):346. doi: 10.1186/s12859-022-04877-7 (PMC9389651; doi:10.1186/s12859-022-04877-7)
Supplement: Supplementary file 1 — Additional file 1: Selected 990 features after applying Boruta algorithm. [file 12859_2022_4877_MOESM1_ESM.xlsx]

## Sheet: Sheet1
Additional file 1. Selected 990 features after applying Boruta algorithm.
Feature name	Feature description	Average coefficient score
piPC10	molecular multiple path count of order 10	0.245181
piPC09	molecular multiple path count of order 9	0.239947
SM12_AEA(ri)	spectral moment of order 12 from augmented edge adjacency mat. weighted by resonance integral	0.239754
Eig02_EA(bo)	eigenvalue n. 2 from edge adjacency mat. weighted by bond order	0.239754
SpDiam_B(v)	spectral diameter from Burden matrix weighted by van der Waals volume	0.239682
piPC07	molecular multiple path count of order 7	0.239123
SpDiam_B(i)	spectral diameter from Burden matrix weighted by ionization potential	0.236266
piPC06	molecular multiple path count of order 6	0.235828
piPC08	molecular multiple path count of order 8	0.233564
SpDiam_B(e)	spectral diameter from Burden matrix weighted by Sanderson electronegativity	0.230624
piPC05	molecular multiple path count of order 5	0.230214
AVS_B(e)	average vertex sum from Burden matrix weighted by Sanderson electronegativity	0.229305
Eta_betaP	eta pi and lone pair VEM count	0.228314
P_VSA_ppp_con	P_VSA-like on potential pharmacophore points, con - conjugated atoms	0.228123
piID	conventional bond order ID number	0.227536
AVS_B(i)	average vertex sum from Burden matrix weighted by ionization potential	0.227287
Eta_beta_A	eta average VEM count	0.225974
PCD	difference between multiple path count and path count	0.224997
SpDiam_B(p)	spectral diameter from Burden matrix weighted by polarizability	0.224814
nBM	number of multiple bonds	0.223889
Uc	unsaturation count	0.223889
PDI	packing density index	0.223047
SpDiam_B(m)	spectral diameter from Burden matrix weighted by mass	0.221406
SM13_AEA(ri)	spectral moment of order 13 from augmented edge adjacency mat. weighted by resonance integral	0.221122
Eig03_EA(bo)	eigenvalue n. 3 from edge adjacency mat. weighted by bond order	0.221122
ChiA_B(v)	average Randic-like index from Burden matrix weighted by van der Waals volume	0.220843
SpMax_B(i)	leading eigenvalue from Burden matrix weighted by ionization potential	0.218877
SM09_EA(bo)	spectral moment of order 9 from edge adjacency mat. weighted by bond order	0.218652
AVS_B(m)	average vertex sum from Burden matrix weighted by mass	0.218426
Eig02_AEA(bo)	eigenvalue n. 2 from augmented edge adjacency mat. weighted by bond order	0.218279
SM14_EA(bo)	spectral moment of order 14 from edge adjacency mat. weighted by bond order	0.217736
P_VSA_m_2	P_VSA-like on mass, bin 2	0.217357
SM13_EA(bo)	spectral moment of order 13 from edge adjacency mat. weighted by bond order	0.217136
SM10_EA(bo)	spectral moment of order 10 from edge adjacency mat. weighted by bond order	0.216825
BIC1	Bond Information Content index (neighborhood symmetry of 1-order)	0.216685
SM15_EA(bo)	spectral moment of order 15 from edge adjacency mat. weighted by bond order	0.216292
SM12_EA(bo)	spectral moment of order 12 from edge adjacency mat. weighted by bond order	0.215573
SM11_EA(bo)	spectral moment of order 11 from edge adjacency mat. weighted by bond order	0.215529
SpMAD_B(i)	spectral mean absolute deviation from Burden matrix weighted by ionization potential	0.215332
SM07_EA(bo)	spectral moment of order 7 from edge adjacency mat. weighted by bond order	0.215055
SpMax_B(e)	leading eigenvalue from Burden matrix weighted by Sanderson electronegativity	0.214919
SIC1	Structural Information Content index (neighborhood symmetry of 1-order)	0.213725
ChiA_B(p)	average Randic-like index from Burden matrix weighted by polarizability	0.212336
SpMAD_B(p)	spectral mean absolute deviation from Burden matrix weighted by polarizability	0.212259
SpMAD_B(e)	spectral mean absolute deviation from Burden matrix weighted by Sanderson electronegativity	0.211557
SpMAD_B(v)	spectral mean absolute deviation from Burden matrix weighted by van der Waals volume	0.210927
SpMAD_EA(bo)	spectral mean absolute deviation from edge adjacency mat. weighted by bond order	0.210834
SpMAD_B(m)	spectral mean absolute deviation from Burden matrix weighted by mass	0.210816
Eta_F_A	eta average functionality index	0.210783
PCR	ratio of multiple path count over path count	0.210523
AVS_B(v)	average vertex sum from Burden matrix weighted by van der Waals volume	0.210378
SpMax_EA(bo)	leading eigenvalue from edge adjacency mat. weighted by bond order	0.21025
SM11_AEA(ri)	spectral moment of order 11 from augmented edge adjacency mat. weighted by resonance integral	0.21025
Eig01_EA(bo)	eigenvalue n. 1 from edge adjacency mat. weighted by bond order	0.21025
H-047	H attached to C1(sp3)/C0(sp2)	0.210036
CATS2D_00_LL	CATS2D Lipophilic-Lipophilic at lag 00	0.209958
CIC1	Complementary Information Content index (neighborhood symmetry of 1-order)	0.208632
nCbH	number of unsubstituted benzene C(sp2)	0.208143
ATSC8v	Centred Broto-Moreau autocorrelation of lag 8 weighted by van der Waals volume	0.207352
ATSC5p	Centred Broto-Moreau autocorrelation of lag 5 weighted by polarizability	0.207159
SpMin2_Bh(m)	smallest eigenvalue n. 2 of Burden matrix weighted by mass	0.207127
Mp	mean atomic polarizability (scaled on Carbon atom)	0.206673
ChiA_B(e)	average Randic-like index from Burden matrix weighted by Sanderson electronegativity	0.205285
VE1_B(p)	coefficient sum of the last eigenvector (absolute values) from Burden matrix weighted by polarizability	0.20518
SpMax_B(m)	leading eigenvalue from Burden matrix weighted by mass	0.205005
P_VSA_LogP_5	P_VSA-like on LogP, bin 5	0.204947
Eta_betaP_A	eta pi and lone pair average VEM count	0.204259
Ui	unsaturation index	0.203413
ARR	aromatic ratio	0.20284
Eig03_AEA(bo)	eigenvalue n. 3 from augmented edge adjacency mat. weighted by bond order	0.202794
F02[C-C]	Frequency of C - C at topological distance 2	0.202017
Mv	mean atomic van der Waals volume (scaled on Carbon atom)	0.200387
VE1_B(m)	coefficient sum of the last eigenvector (absolute values) from Burden matrix weighted by mass	0.200154
F03[C-C]	Frequency of C - C at topological distance 3	0.199703
H%	percentage of H atoms	0.199552
CATS2D_08_LL	CATS2D Lipophilic-Lipophilic at lag 08	0.198751
ATSC3p	Centred Broto-Moreau autocorrelation of lag 3 weighted by polarizability	0.198616
F09[C-C]	Frequency of C - C at topological distance 9	0.198547
GATS2v	Geary autocorrelation of lag 2 weighted by van der Waals volume	0.198453
SpMax_B(p)	leading eigenvalue from Burden matrix weighted by polarizability	0.198409
AMW	average molecular weight	0.197924
X5v	valence connectivity index of order 5	0.196603
P_VSA_LogP_7	P_VSA-like on LogP, bin 7	0.194107
VE1_B(e)	coefficient sum of the last eigenvector (absolute values) from Burden matrix weighted by Sanderson electronegativity	0.193597
VE1_B(i)	coefficient sum of the last eigenvector (absolute values) from Burden matrix weighted by ionization potential	0.193202
ATSC4p	Centred Broto-Moreau autocorrelation of lag 4 weighted by polarizability	0.192817
VE1_B(v)	coefficient sum of the last eigenvector (absolute values) from Burden matrix weighted by van der Waals volume	0.192654
ATSC7p	Centred Broto-Moreau autocorrelation of lag 7 weighted by polarizability	0.192247
SpMin7_Bh(i)	smallest eigenvalue n. 7 of Burden matrix weighted by ionization potential	0.191296
P_VSA_p_1	P_VSA-like on polarizability, bin 1	0.191132
SpMin7_Bh(m)	smallest eigenvalue n. 7 of Burden matrix weighted by mass	0.190587
CIC2	Complementary Information Content index (neighborhood symmetry of 2-order)	0.190575
SpMin4_Bh(s)	smallest eigenvalue n. 4 of Burden matrix weighted by I-state	0.190567
ATSC2p	Centred Broto-Moreau autocorrelation of lag 2 weighted by polarizability	0.19044
SpMin7_Bh(s)	smallest eigenvalue n. 7 of Burden matrix weighted by I-state	0.190342
SpMax7_Bh(p)	largest eigenvalue n. 7 of Burden matrix weighted by polarizability	0.189948
ATS4e	Broto-Moreau autocorrelation of lag 4 (log function) weighted by Sanderson electronegativity	0.189862
ChiA_B(i)	average Randic-like index from Burden matrix weighted by ionization potential	0.189456
ATSC6m	Centred Broto-Moreau autocorrelation of lag 6 weighted by mass	0.18926
SpMin3_Bh(m)	smallest eigenvalue n. 3 of Burden matrix weighted by mass	0.189223
WiA_Dz(e)	average Wiener-like index from Barysz matrix weighted by Sanderson electronegativity	0.189114
ATSC6p	Centred Broto-Moreau autocorrelation of lag 6 weighted by polarizability	0.188569
SpMin6_Bh(s)	smallest eigenvalue n. 6 of Burden matrix weighted by I-state	0.188556
CIC0	Complementary Information Content index (neighborhood symmetry of 0-order)	0.188244
ATSC7v	Centred Broto-Moreau autocorrelation of lag 7 weighted by van der Waals volume	0.188132
ZM1V	first Zagreb index by valence vertex degrees	0.188035
ATSC1p	Centred Broto-Moreau autocorrelation of lag 1 weighted by polarizability	0.187955
ATS6e	Broto-Moreau autocorrelation of lag 6 (log function) weighted by Sanderson electronegativity	0.187315
SpMin3_Bh(s)	smallest eigenvalue n. 3 of Burden matrix weighted by I-state	0.187182
SpMin4_Bh(m)	smallest eigenvalue n. 4 of Burden matrix weighted by mass	0.187136
ZM1Per	first Zagreb index by perturbation vertex degrees	0.186733
F01[C-C]	Frequency of C - C at topological distance 1	0.186711
Hy	hydrophilic factor	0.186702
SpMin6_Bh(m)	smallest eigenvalue n. 6 of Burden matrix weighted by mass	0.186647
ON1V	overall modified Zagreb index of order 1 by valence vertex degrees	0.186315
F08[C-N]	Frequency of C - N at topological distance 8	0.186273
SpMin2_Bh(s)	smallest eigenvalue n. 2 of Burden matrix weighted by I-state	0.186267
ATSC1v	Centred Broto-Moreau autocorrelation of lag 1 weighted by van der Waals volume	0.186249
P_VSA_e_1	P_VSA-like on Sanderson electronegativity, bin 1	0.185853
VE2_B(m)	average coefficient of the last eigenvector (absolute values) from Burden matrix weighted by mass	0.185728
X4v	valence connectivity index of order 4	0.185495
VE2_B(p)	average coefficient of the last eigenvector (absolute values) from Burden matrix weighted by polarizability	0.18512
CATS2D_09_LL	CATS2D Lipophilic-Lipophilic at lag 09	0.185066
ATSC5v	Centred Broto-Moreau autocorrelation of lag 5 weighted by van der Waals volume	0.184813
ATSC6v	Centred Broto-Moreau autocorrelation of lag 6 weighted by van der Waals volume	0.184722
ATSC2v	Centred Broto-Moreau autocorrelation of lag 2 weighted by van der Waals volume	0.184672
P_VSA_MR_1	P_VSA-like on Molar Refractivity, bin 1	0.18438
P_VSA_s_2	P_VSA-like on I-state, bin 2	0.184338
ATSC8p	Centred Broto-Moreau autocorrelation of lag 8 weighted by polarizability	0.184298
ATS3e	Broto-Moreau autocorrelation of lag 3 (log function) weighted by Sanderson electronegativity	0.184177
ATS4i	Broto-Moreau autocorrelation of lag 4 (log function) weighted by ionization potential	0.184082
SpMin8_Bh(s)	smallest eigenvalue n. 8 of Burden matrix weighted by I-state	0.183958
P_VSA_m_1	P_VSA-like on mass, bin 1	0.183943
P_VSA_v_1	P_VSA-like on van der Waals volume, bin 1	0.183943
ATSC4v	Centred Broto-Moreau autocorrelation of lag 4 weighted by van der Waals volume	0.183896
WiA_Dz(m)	average Wiener-like index from Barysz matrix weighted by mass	0.183817
ATSC7m	Centred Broto-Moreau autocorrelation of lag 7 weighted by mass	0.183637
ATS5e	Broto-Moreau autocorrelation of lag 5 (log function) weighted by Sanderson electronegativity	0.18329
ATSC5m	Centred Broto-Moreau autocorrelation of lag 5 weighted by mass	0.183125
ATSC3v	Centred Broto-Moreau autocorrelation of lag 3 weighted by van der Waals volume	0.183094
ZM1MulPer	first Zagreb index by multiplicative perturbation vertex degrees	0.182504
ATS2i	Broto-Moreau autocorrelation of lag 2 (log function) weighted by ionization potential	0.182292
WiA_Dz(Z)	average Wiener-like index from Barysz matrix weighted by atomic number	0.182249
WiA_Dz(i)	average Wiener-like index from Barysz matrix weighted by ionization potential	0.181866
VE2_B(i)	average coefficient of the last eigenvector (absolute values) from Burden matrix weighted by ionization potential	0.181705
N%	percentage of N atoms	0.181197
Chi_Dz(i)	Randic-like index from Barysz matrix weighted by ionization potential	0.181115
SpDiam_B(s)	spectral diameter from Burden matrix weighted by I-State	0.180944
Eta_betaS_A	eta sigma average VEM coun	0.180916
P_VSA_ppp_cyc	P_VSA-like on potential pharmacophore points, cyc - atoms belonging to cycles	0.180822
ATS5i	Broto-Moreau autocorrelation of lag 5 (log function) weighted by ionization potential	0.180557
ATSC4m	Centred Broto-Moreau autocorrelation of lag 4 weighted by mass	0.180264
SpMin6_Bh(e)	smallest eigenvalue n. 6 of Burden matrix weighted by Sanderson electronegativity	0.180209
Chi_Dz(e)	Randic-like index from Barysz matrix weighted by Sanderson electronegativity	0.180101
P_VSA_MR_6	P_VSA-like on Molar Refractivity, bin 6	0.179814
SpMin7_Bh(p)	smallest eigenvalue n. 7 of Burden matrix weighted by polarizability	0.179747
ATS7i	Broto-Moreau autocorrelation of lag 7 (log function) weighted by ionization potential	0.179476
CATS2D_07_LL	CATS2D Lipophilic-Lipophilic at lag 07	0.179402
P_VSA_e_3	P_VSA-like on Sanderson electronegativity, bin 3	0.179394
CATS2D_01_LL	CATS2D Lipophilic-Lipophilic at lag 01	0.178864
SpMAD_Dz(m)	spectral mean absolute deviation from Barysz matrix weighted by mass	0.178752
SpMaxA_Dz(e)	normalized leading eigenvalue from Barysz matrix weighted by Sanderson electronegativity	0.178585
SpMaxA_Dz(m)	normalized leading eigenvalue from Barysz matrix weighted by mass	0.178445
Eta_FL_A	eta average local functionality index	0.178251
P_VSA_i_3	P_VSA-like on ionization potential, bin 3	0.178224
SpMAD_Dz(Z)	spectral mean absolute deviation from Barysz matrix weighted by atomic number	0.178122
SpPosA_Dz(i)	normalized spectral positive sum from Barysz matrix weighted by ionization potential	0.177935
SpMaxA_Dz(Z)	normalized leading eigenvalue from Barysz matrix weighted by atomic number	0.177849
SpMAD_Dz(i)	spectral mean absolute deviation from Barysz matrix weighted by ionization potential	0.177819
SpMaxA_Dz(i)	normalized leading eigenvalue from Barysz matrix weighted by ionization potential	0.17775
SpMAD_Dz(e)	spectral mean absolute deviation from Barysz matrix weighted by Sanderson electronegativity	0.177671
SpPosA_Dz(Z)	normalized spectral positive sum from Barysz matrix weighted by atomic number	0.17755
STN_L	spanning tree number (log function) from Laplace matrix	0.177383
Eta_L_A	eta average local composite index	0.177338
SpPosA_Dz(m)	normalized spectral positive sum from Barysz matrix weighted by mass	0.17732
piPC04	molecular multiple path count of order 4	0.177206
ATS7e	Broto-Moreau autocorrelation of lag 7 (log function) weighted by Sanderson electronegativity	0.177051
SpMin5_Bh(m)	smallest eigenvalue n. 5 of Burden matrix weighted by mass	0.177044
Chi_Dz(Z)	Randic-like index from Barysz matrix weighted by atomic number	0.176594
Chi_Dz(m)	Randic-like index from Barysz matrix weighted by mass	0.176518
SpMin4_Bh(v)	smallest eigenvalue n. 4 of Burden matrix weighted by van der Waals volume	0.176384
ATS3i	Broto-Moreau autocorrelation of lag 3 (log function) weighted by ionization potential	0.175781
D/Dtr06	distance/detour ring index of order 6	0.175061
ATS6i	Broto-Moreau autocorrelation of lag 6 (log function) weighted by ionization potential	0.174689
SpPosA_B(i)	normalized spectral positive sum from Burden matrix weighted by ionization potential	0.174529
AVS_H2	average vertex sum from reciprocal squared distance matrix	0.174282
nH	number of Hydrogen atoms	0.174267
BIC0	Bond Information Content index (neighborhood symmetry of 0-order)	0.173956
SIC0	Structural Information Content index (neighborhood symmetry of 0-order)	0.173905
SsssN	Sum of sssN E-states	0.173587
SpMin5_Bh(s)	smallest eigenvalue n. 5 of Burden matrix weighted by I-state	0.173582
BIC2	Bond Information Content index (neighborhood symmetry of 2-order)	0.173282
SpMax6_Bh(s)	largest eigenvalue n. 6 of Burden matrix weighted by I-state	0.172569
P_VSA_e_2	P_VSA-like on Sanderson electronegativity, bin 2	0.172525
P_VSA_p_3	P_VSA-like on polarizability, bin 3	0.172306
F02[C-N]	Frequency of C - N at topological distance 2	0.172198
X4Av	average valence connectivity index of order 4	0.172187
nHet	number of heteroatoms	0.172041
piPC03	molecular multiple path count of order 3	0.171562
SpMin2_Bh(e)	smallest eigenvalue n. 2 of Burden matrix weighted by Sanderson electronegativity	0.171021
BLI	Kier benzene-likeliness index	0.170785
P_VSA_v_3	P_VSA-like on van der Waals volume, bin 3	0.170659
P_VSA_i_2	P_VSA-like on ionization potential, bin 2	0.170454
PW2	path/walk 2 - Randic shape index	0.169785
X3Av	average valence connectivity index of order 3	0.169269
CATS2D_02_LL	CATS2D Lipophilic-Lipophilic at lag 02	0.169171
SpMAD_AEA(dm)	spectral mean absolute deviation from augmented edge adjacency mat. weighted by dipole moment	0.169128
GATS1v	Geary autocorrelation of lag 1 weighted by van der Waals volume	0.168782
X1Av	average valence connectivity index of order 1	0.168699
SpMax_H2	leading eigenvalue from reciprocal squared distance matrix	0.16863
SpMAD_AEA(bo)	spectral mean absolute deviation from augmented edge adjacency mat. weighted by bond order	0.168625
Rperim	ring perimeter	0.168623
X5Av	average valence connectivity index of order 5	0.168538
nCar	number of aromatic C(sp2)	0.167894
SpDiam_H2	spectral diameter from reciprocal squared distance matrix	0.167821
C-006	CH2RX	0.167782
SpMin2_Bh(i)	smallest eigenvalue n. 2 of Burden matrix weighted by ionization potential	0.167739
VR2_Dz(Z)	normalized Randic-like eigenvector-based index from Barysz matrix weighted by atomic number	0.167646
VR2_Dz(m)	normalized Randic-like eigenvector-based index from Barysz matrix weighted by mass	0.167646
X2Av	average valence connectivity index of order 2	0.167607
VR2_D	normalized Randic-like eigenvector-based index from topological distance matrix	0.167222
VR2_A	normalized Randic-like eigenvector-based index from adjacency matrix	0.166421
SpAD_B(e)	spectral absolute deviation from Burden matrix weighted by Sanderson electronegativity	0.166009
MPC10	molecular path count of order 10	0.165999
nAB	number of aromatic bonds	0.165894
SM1_Dz(i)	spectral moment of order 1 from Barysz matrix weighted by ionization potential	0.165892
VR2_B(p)	normalized Randic-like eigenvector-based index from Burden matrix weighted by polarizability	0.165883
F08[C-C]	Frequency of C - C at topological distance 8	0.16585
P_VSA_s_4	P_VSA-like on I-state, bin 4	0.165842
VR2_Dz(i)	normalized Randic-like eigenvector-based index from Barysz matrix weighted by ionization potential	0.165789
VR2_B(i)	normalized Randic-like eigenvector-based index from Burden matrix weighted by ionization potential	0.165756
VR2_X	normalized Randic-like eigenvector-based index from chi matrix	0.165691
VR2_Dz(p)	normalized Randic-like eigenvector-based index from Barysz matrix weighted by polarizability	0.165684
SaaCH	Sum of aaCH E-states	0.165643
VR2_B(m)	normalized Randic-like eigenvector-based index from Burden matrix weighted by mass	0.165497
ATSC3m	Centred Broto-Moreau autocorrelation of lag 3 weighted by mass	0.165475
SM06_EA(bo)	spectral moment of order 6 from edge adjacency mat. weighted by bond order	0.165455
MPC08	molecular path count of order 8	0.165421
VR2_H2	normalized Randic-like eigenvector-based index from reciprocal squared distance matrix	0.165401
P_VSA_ppp_ar	P_VSA-like on potential pharmacophore points, ar - aromatic atoms	0.1654
SpDiam_A	spectral diameter from adjacency matrix	0.165362
VE2_D/Dt	average coefficient of the last eigenvector (absolute values) from distance/detour matrix	0.164968
P_VSA_i_4	P_VSA-like on ionization potential, bin 4	0.164928
Eta_FL	eta local functionality index	0.164911
SpDiam_EA(bo)	spectral diameter from edge adjacency mat. weighted by bond order	0.164798
VR2_Dt	normalized Randic-like eigenvector-based index from detour matrix	0.164751
VR2_Dz(v)	normalized Randic-like eigenvector-based index from Barysz matrix weighted by van der Waals volume	0.164665
VR2_B(e)	normalized Randic-like eigenvector-based index from Burden matrix weighted by Sanderson electronegativity	0.164533
CATS2D_03_LL	CATS2D Lipophilic-Lipophilic at lag 03	0.164476
VR2_D/Dt	normalized Randic-like eigenvector-based index from distance/detour matrix	0.164465
SpMin1_Bh(m)	smallest eigenvalue n. 1 of Burden matrix weighted by mass	0.164348
NaaCH	Number of atoms of type aaCH	0.164274
TPC	total path count	0.164215
Eta_beta	eta VEM count	0.164103
Eig02_AEA(ed)	eigenvalue n. 2 from augmented edge adjacency mat. weighted by edge degree	0.1641
VR2_B(s)	normalized Randic-like eigenvector-based index from Burden matrix weighted by I-State	0.164087
ATSC2m	Centred Broto-Moreau autocorrelation of lag 2 weighted by mass	0.163774
MWC10	molecular walk count of order 10	0.163753
MATS1e	Moran autocorrelation of lag 1 weighted by Sanderson electronegativity	0.163666
SM11_AEA(dm)	spectral moment of order 11 from augmented edge adjacency mat. weighted by dipole moment	0.163236
Eig02_EA(ed)	eigenvalue n. 2 from edge adjacency mat. weighted by edge degree	0.163236
Eig03_EA(ri)	eigenvalue n. 3 from edge adjacency mat. weighted by resonance integral	0.163225
AVS_B(s)	average vertex sum from Burden matrix weighted by I-State	0.163139
TWC	total walk count	0.163077
VR2_L	normalized Randic-like eigenvector-based index from Laplace matrix	0.163073
MPC06	molecular path count of order 6	0.162985
Eig09_AEA(ed)	eigenvalue n. 9 from augmented edge adjacency mat. weighted by edge degree	0.162938
VR2_B(v)	normalized Randic-like eigenvector-based index from Burden matrix weighted by van der Waals volume	0.162781
Eig04_AEA(ed)	eigenvalue n. 4 from augmented edge adjacency mat. weighted by edge degree	0.162776
HyWi_B(m)	hyper-Wiener-like index (log function) from Burden matrix weighted by mass	0.162618
P_VSA_ppp_A	P_VSA-like on potential pharmacophore points, A - hydrogen-bond acceptor	0.162384
Ho_Dt	Hosoya-like index (log function) from detour matrix	0.162283
IC1	Information Content index (neighborhood symmetry of 1-order)	0.162227
Eig08_AEA(bo)	eigenvalue n. 8 from augmented edge adjacency mat. weighted by bond order	0.162129
nCsp2	number of sp2 hybridized Carbon atoms	0.16207
SpMax4_Bh(s)	largest eigenvalue n. 4 of Burden matrix weighted by I-state	0.161673
MWC09	molecular walk count of order 9	0.161632
MPC09	molecular path count of order 9	0.161498
F07[C-C]	Frequency of C - C at topological distance 7	0.161485
SpMax2_Bh(v)	largest eigenvalue n. 2 of Burden matrix weighted by van der Waals volume	0.161198
SpMax_B(v)	leading eigenvalue from Burden matrix weighted by van der Waals volume	0.16109
TI1_L	first Mohar index from Laplace matrix	0.160696
SM08_EA(ed)	spectral moment of order 8 from edge adjacency mat. weighted by edge degree	0.160254
SM10_AEA(bo)	spectral moment of order 10 from augmented edge adjacency mat. weighted by bond order	0.160253
Eig02_EA	eigenvalue n. 2 from edge adjacency mat.	0.160253
SpMax2_Bh(p)	largest eigenvalue n. 2 of Burden matrix weighted by polarizability	0.160165
SpMax2_Bh(e)	largest eigenvalue n. 2 of Burden matrix weighted by Sanderson electronegativity	0.160127
SRW10	self-returning walk count of order 10	0.159966
Wap	all-path Wiener index	0.159932
Chi1_EA(ed)	connectivity-like index of order 1 from edge adjacency mat. weighted by edge degree	0.159906
F06[C-C]	Frequency of C - C at topological distance 6	0.159728
MPC07	molecular path count of order 7	0.159705
X5sol	solvation connectivity index of order 5	0.159642
SpDiam_L	spectral diameter from Laplace matrix	0.159609
SpMax1_Bh(v)	largest eigenvalue n. 1 of Burden matrix weighted by van der Waals volume	0.159557
VE1_Dz(p)	coefficient sum of the last eigenvector (absolute values) from Barysz matrix weighted by polarizability	0.159333
SpDiam_AEA(bo)	spectral diameter from augmented edge adjacency mat. weighted by bond order	0.159248
SpMax1_Bh(e)	largest eigenvalue n. 1 of Burden matrix weighted by Sanderson electronegativity	0.159166
SIC2	Structural Information Content index (neighborhood symmetry of 2-order)	0.159007
ZM2Per	second Zagreb index by perturbation vertex degrees	0.158936
SM07_AEA(ed)	spectral moment of order 7 from augmented edge adjacency mat. weighted by edge degree	0.158857
SM02_AEA(dm)	spectral moment of order 2 from augmented edge adjacency mat. weighted by dipole moment	0.158804
Eig08_EA	eigenvalue n. 8 from edge adjacency mat.	0.158804
VE3_B(m)	logarithmic coefficient sum of the last eigenvector (absolute values) from Burden matrix weighted by mass	0.158789
SM06_AEA(ed)	spectral moment of order 6 from augmented edge adjacency mat. weighted by edge degree	0.158575
Eig07_EA(bo)	eigenvalue n. 7 from edge adjacency mat. weighted by bond order	0.158497
SM05_AEA(ed)	spectral moment of order 5 from augmented edge adjacency mat. weighted by edge degree	0.158328
SpMin2_Bh(p)	smallest eigenvalue n. 2 of Burden matrix weighted by polarizability	0.158236
AVS_B(p)	average vertex sum from Burden matrix weighted by polarizability	0.157922
Eig07_AEA(bo)	eigenvalue n. 7 from augmented edge adjacency mat. weighted by bond order	0.157904
C-024	R--CH--R	0.157899
Eig05_EA(ri)	eigenvalue n. 5 from edge adjacency mat. weighted by resonance integral	0.157771
NaasC	Number of atoms of type aasC	0.157665
Eig06_AEA(bo)	eigenvalue n. 6 from augmented edge adjacency mat. weighted by bond order	0.157613
F05[C-C]	Frequency of C - C at topological distance 5	0.157601
SM03_AEA(ed)	spectral moment of order 3 from augmented edge adjacency mat. weighted by edge degree	0.157332
Eig08_EA(bo)	eigenvalue n. 8 from edge adjacency mat. weighted by bond order	0.157262
SM04_EA(ed)	spectral moment of order 4 from edge adjacency mat. weighted by edge degree	0.157234
Eig09_AEA(bo)	eigenvalue n. 9 from augmented edge adjacency mat. weighted by bond order	0.157211
SM09_EA(ed)	spectral moment of order 9 from edge adjacency mat. weighted by edge degree	0.15721
SpMax2_Bh(i)	largest eigenvalue n. 2 of Burden matrix weighted by ionization potential	0.157133
Eig03_AEA(ri)	eigenvalue n. 3 from augmented edge adjacency mat. weighted by resonance integral	0.156868
SpMax3_Bh(m)	largest eigenvalue n. 3 of Burden matrix weighted by mass	0.156704
VE1_Dz(Z)	coefficient sum of the last eigenvector (absolute values) from Barysz matrix weighted by atomic number	0.156576
SM06_EA	spectral moment of order 6 from edge adjacency mat.	0.156526
Eig08_AEA(ed)	eigenvalue n. 8 from augmented edge adjacency mat. weighted by edge degree	0.156457
VE1_Dz(m)	coefficient sum of the last eigenvector (absolute values) from Barysz matrix weighted by mass	0.156391
SpMax2_Bh(m)	largest eigenvalue n. 2 of Burden matrix weighted by mass	0.156329
SM10_EA(ed)	spectral moment of order 10 from edge adjacency mat. weighted by edge degree	0.156306
VE1_Dz(e)	coefficient sum of the last eigenvector (absolute values) from Barysz matrix weighted by Sanderson electronegativity	0.156168
F03[C-N]	Frequency of C - N at topological distance 3	0.156166
SM5_Dt	spectral moment of order 5 from detour matrix	0.156114
SM2_Dt	spectral moment of order 2 from detour matrix	0.156108
VE3_B(e)	logarithmic coefficient sum of the last eigenvector (absolute values) from Burden matrix weighted by Sanderson electronegativity	0.156075
Eta_F	eta functionality index	0.155913
SM6_Dt	spectral moment of order 6 from detour matrix	0.155821
SM4_Dt	spectral moment of order 4 from detour matrix	0.155676
SM12_AEA(dm)	spectral moment of order 12 from augmented edge adjacency mat. weighted by dipole moment	0.155572
Eig03_EA(ed)	eigenvalue n. 3 from edge adjacency mat. weighted by edge degree	0.155572
Eig02_AEA(ri)	eigenvalue n. 2 from augmented edge adjacency mat. weighted by resonance integral	0.155561
SpMin3_Bh(i)	smallest eigenvalue n. 3 of Burden matrix weighted by ionization potential	0.155221
SM11_AEA(bo)	spectral moment of order 11 from augmented edge adjacency mat. weighted by bond order	0.154934
Eig03_EA	eigenvalue n. 3 from edge adjacency mat.	0.154934
SM04_EA(ri)	spectral moment of order 4 from edge adjacency mat. weighted by resonance integral	0.154917
SM13_AEA(dm)	spectral moment of order 13 from augmented edge adjacency mat. weighted by dipole moment	0.154842
Eig04_EA(ed)	eigenvalue n. 4 from edge adjacency mat. weighted by edge degree	0.154842
SpMin1_Bh(e)	smallest eigenvalue n. 1 of Burden matrix weighted by Sanderson electronegativity	0.154627
SsssCH	Sum of sssCH E-states	0.154444
HyWi_B(s)	hyper-Wiener-like index (log function) from Burden matrix weighted by I-State	0.154328
SpMAD_Dt	spectral mean absolute deviation from detour matrix	0.154286
SpMaxA_Dt	normalized leading eigenvalue from detour matrix	0.154136
SpPosA_Dt	normalized spectral positive sum from detour matrix	0.154014
SssCH2	Sum of ssCH2 E-states	0.153984
Me	mean atomic Sanderson electronegativity (scaled on Carbon atom)	0.153942
SM08_AEA(ed)	spectral moment of order 8 from augmented edge adjacency mat. weighted by edge degree	0.153831
ATS5v	Broto-Moreau autocorrelation of lag 5 (log function) weighted by van der Waals volume	0.153736
SpMax1_Bh(i)	largest eigenvalue n. 1 of Burden matrix weighted by ionization potential	0.15366
SM10_EA	spectral moment of order 10 from edge adjacency mat.	0.153561
GGI4	topological charge index of order 4	0.153504
ZM2MulPer	second Zagreb index by multiplicative perturbation vertex degrees	0.153384
SM05_EA(ed)	spectral moment of order 5 from edge adjacency mat. weighted by edge degree	0.15317
SM14_AEA(ri)	spectral moment of order 14 from augmented edge adjacency mat. weighted by resonance integral	0.153133
Eig04_EA(bo)	eigenvalue n. 4 from edge adjacency mat. weighted by bond order	0.153133
SM1_B(p)	spectral moment of order 1 from Burden matrix weighted by polarizability	0.1531
ATS5m	Broto-Moreau autocorrelation of lag 5 (log function) weighted by mass	0.152905
VE3_B(i)	logarithmic coefficient sum of the last eigenvector (absolute values) from Burden matrix weighted by ionization potential	0.152751
VE1_Dz(i)	coefficient sum of the last eigenvector (absolute values) from Barysz matrix weighted by ionization potential	0.152745
SpMax3_Bh(v)	largest eigenvalue n. 3 of Burden matrix weighted by van der Waals volume	0.152602
Chi_Dt	Randic-like index from detour matrix	0.152558
X1A	average connectivity index of order 1	0.152477
nN	number of Nitrogen atoms	0.1523
Eig07_AEA(ed)	eigenvalue n. 7 from augmented edge adjacency mat. weighted by edge degree	0.152293
Vindex	Balaban V index	0.152282
SpMax1_Bh(s)	largest eigenvalue n. 1 of Burden matrix weighted by I-state	0.152281
VE1_Dz(v)	coefficient sum of the last eigenvector (absolute values) from Barysz matrix weighted by van der Waals volume	0.152184
ZM2V	second Zagreb index by valence vertex degrees	0.152107
WiA_Dt	average Wiener-like index from detour matrix	0.151973
Xindex	Balaban X index	0.151903
TI2_L	second Mohar index from Laplace matrix	0.151846
SpMax_B(s)	leading eigenvalue from Burden matrix weighted by I-State	0.151734
SpDiam_AEA(ri)	spectral diameter from augmented edge adjacency mat. weighted by resonance integral	0.151681
Eig10_AEA(dm)	eigenvalue n. 10 from augmented edge adjacency mat. weighted by dipole moment	0.151681
SpMax3_Bh(e)	largest eigenvalue n. 3 of Burden matrix weighted by Sanderson electronegativity	0.151641
VE3_B(v)	logarithmic coefficient sum of the last eigenvector (absolute values) from Burden matrix weighted by van der Waals volume	0.151609
SpMin3_Bh(e)	smallest eigenvalue n. 3 of Burden matrix weighted by Sanderson electronegativity	0.151592
MATS1m	Moran autocorrelation of lag 1 weighted by mass	0.151535
Eig08_AEA(ri)	eigenvalue n. 8 from augmented edge adjacency mat. weighted by resonance integral	0.151497
ATS3p	Broto-Moreau autocorrelation of lag 3 (log function) weighted by polarizability	0.151481
Eig02_EA(ri)	eigenvalue n. 2 from edge adjacency mat. weighted by resonance integral	0.151466
SM13_AEA(ed)	spectral moment of order 13 from augmented edge adjacency mat. weighted by edge degree	0.151232
SM08_EA	spectral moment of order 8 from edge adjacency mat.	0.151001
X2A	average connectivity index of order 2	0.150964
SM2_B(s)	spectral moment of order 2 from Burden matrix weighted by I-State	0.150871
SpMax3_Bh(p)	largest eigenvalue n. 3 of Burden matrix weighted by polarizability	0.150814
SM07_EA(ed)	spectral moment of order 7 from edge adjacency mat. weighted by edge degree	0.150594
Eig05_AEA(ed)	eigenvalue n. 5 from augmented edge adjacency mat. weighted by edge degree	0.150568
SM15_AEA(ri)	spectral moment of order 15 from augmented edge adjacency mat. weighted by resonance integral	0.150492
Eig05_EA(bo)	eigenvalue n. 5 from edge adjacency mat. weighted by bond order	0.150492
X4sol	solvation connectivity index of order 4	0.150463
Eig05_AEA(bo)	eigenvalue n. 5 from augmented edge adjacency mat. weighted by bond order	0.150263
Eig03_AEA(ed)	eigenvalue n. 3 from augmented edge adjacency mat. weighted by edge degree	0.150219
SM06_EA(ed)	spectral moment of order 6 from edge adjacency mat. weighted by edge degree	0.150173
SM03_EA(ed)	spectral moment of order 3 from edge adjacency mat. weighted by edge degree	0.150123
SM14_AEA(ed)	spectral moment of order 14 from augmented edge adjacency mat. weighted by edge degree	0.150099
SM07_EA	spectral moment of order 7 from edge adjacency mat.	0.150008
SM09_AEA(ed)	spectral moment of order 9 from augmented edge adjacency mat. weighted by edge degree	0.149951
Eig09_EA(bo)	eigenvalue n. 9 from edge adjacency mat. weighted by bond order	0.149608
ATS6v	Broto-Moreau autocorrelation of lag 6 (log function) weighted by van der Waals volume	0.149578
SM15_AEA(dm)	spectral moment of order 15 from augmented edge adjacency mat. weighted by dipole moment	0.149439
SM15_AEA(ed)	spectral moment of order 15 from augmented edge adjacency mat. weighted by edge degree	0.149228
Chi_B(s)	Randic-like index from Burden matrix weighted by I-State	0.149209
PW5	path/walk 5 - Randic shape index	0.149162
SpMaxA_AEA(ri)	normalized leading eigenvalue from augmented edge adjacency mat. weighted by resonance integral	0.149151
SpMin3_Bh(p)	smallest eigenvalue n. 3 of Burden matrix weighted by polarizability	0.149148
J_Dz(v)	Balaban-like index from Barysz matrix weighted by van der Waals volume	0.149081
Chi_H2	Randic-like index from reciprocal squared distance matrix	0.149041
ATS6p	Broto-Moreau autocorrelation of lag 6 (log function) weighted by polarizability	0.149026
ATS7p	Broto-Moreau autocorrelation of lag 7 (log function) weighted by polarizability	0.148926
SpMax_L	leading eigenvalue from Laplace matrix	0.148923
VE1_Dt	coefficient sum of the last eigenvector (absolute values) from detour matrix	0.148841
SpDiam_EA(ed)	spectral diameter from edge adjacency mat. weighted by edge degree	0.148584
Eig06_AEA(dm)	eigenvalue n. 6 from augmented edge adjacency mat. weighted by dipole moment	0.148582
Eig09_EA(ed)	eigenvalue n. 9 from edge adjacency mat. weighted by edge degree	0.148399
Eig08_EA(ed)	eigenvalue n. 8 from edge adjacency mat. weighted by edge degree	0.148339
SM14_AEA(dm)	spectral moment of order 14 from augmented edge adjacency mat. weighted by dipole moment	0.14833
Eig07_AEA(ri)	eigenvalue n. 7 from augmented edge adjacency mat. weighted by resonance integral	0.148232
SM14_AEA(bo)	spectral moment of order 14 from augmented edge adjacency mat. weighted by bond order	0.148163
Eig06_EA	eigenvalue n. 6 from edge adjacency mat.	0.148163
ATS4v	Broto-Moreau autocorrelation of lag 4 (log function) weighted by van der Waals volume	0.148112
SM11_EA(ed)	spectral moment of order 11 from edge adjacency mat. weighted by edge degree	0.148099
SM09_EA	spectral moment of order 9 from edge adjacency mat.	0.148068
SpMax3_Bh(i)	largest eigenvalue n. 3 of Burden matrix weighted by ionization potential	0.148012
J_Dz(p)	Balaban-like index from Barysz matrix weighted by polarizability	0.147886
ATSC6i	Centred Broto-Moreau autocorrelation of lag 6 weighted by ionization potential	0.147824
SM11_AEA(ed)	spectral moment of order 11 from augmented edge adjacency mat. weighted by edge degree	0.147749
J_D	Balaban-like index from topological distance matrix (Balaban distance connectivity index)	0.147748
WiA_B(s)	average Wiener-like index from Burden matrix weighted by I-State	0.147712
ATS6m	Broto-Moreau autocorrelation of lag 6 (log function) weighted by mass	0.147692
SM08_EA(ri)	spectral moment of order 8 from edge adjacency mat. weighted by resonance integral	0.147568
J_Dt	Balaban-like index from detour matrix	0.147565
SM10_AEA(ed)	spectral moment of order 10 from augmented edge adjacency mat. weighted by edge degree	0.147495
SM15_EA(ed)	spectral moment of order 15 from edge adjacency mat. weighted by edge degree	0.147491
H-050	H attached to heteroatom	0.147468
ATS5p	Broto-Moreau autocorrelation of lag 5 (log function) weighted by polarizability	0.147397
SM06_EA(ri)	spectral moment of order 6 from edge adjacency mat. weighted by resonance integral	0.147222
Eig04_AEA(bo)	eigenvalue n. 4 from augmented edge adjacency mat. weighted by bond order	0.147219
SM12_EA(ed)	spectral moment of order 12 from edge adjacency mat. weighted by edge degree	0.147209
SM14_EA(ed)	spectral moment of order 14 from edge adjacency mat. weighted by edge degree	0.147164
ATS8e	Broto-Moreau autocorrelation of lag 8 (log function) weighted by Sanderson electronegativity	0.147101
T(N..N)	sum of topological distances between N..N	0.147099
Yindex	Balaban Y index	0.14701
SpMax5_Bh(s)	largest eigenvalue n. 5 of Burden matrix weighted by I-state	0.146932
SpMin1_Bh(i)	smallest eigenvalue n. 1 of Burden matrix weighted by ionization potential	0.146844
Eig07_AEA(dm)	eigenvalue n. 7 from augmented edge adjacency mat. weighted by dipole moment	0.146842
nHDon	number of donor atoms for H-bonds (N and O)	0.146801
VE1_D	coefficient sum of the last eigenvector (absolute values) from topological distance matrix	0.146781
SM13_EA(ed)	spectral moment of order 13 from edge adjacency mat. weighted by edge degree	0.14675
ATSC4i	Centred Broto-Moreau autocorrelation of lag 4 weighted by ionization potential	0.146703
SpMin1_Bh(p)	smallest eigenvalue n. 1 of Burden matrix weighted by polarizability	0.14662
ATS7v	Broto-Moreau autocorrelation of lag 7 (log function) weighted by van der Waals volume	0.146526
F07[C-N]	Frequency of C - N at topological distance 7	0.146513
SM11_EA	spectral moment of order 11 from edge adjacency mat.	0.146171
Chi1_EA(dm)	connectivity-like index of order 1 from edge adjacency mat. weighted by dipole moment	0.146156
F04[C-C]	Frequency of C - C at topological distance 4	0.146017
SM07_EA(ri)	spectral moment of order 7 from edge adjacency mat. weighted by resonance integral	0.145971
SpMax_AEA(bo)	leading eigenvalue from augmented edge adjacency mat. weighted by bond order	0.145921
Eig01_AEA(bo)	eigenvalue n. 1 from augmented edge adjacency mat. weighted by bond order	0.145921
ATSC8i	Centred Broto-Moreau autocorrelation of lag 8 weighted by ionization potential	0.145903
Eig06_AEA(ri)	eigenvalue n. 6 from augmented edge adjacency mat. weighted by resonance integral	0.145776
Eig04_AEA(ri)	eigenvalue n. 4 from augmented edge adjacency mat. weighted by resonance integral	0.145698
VE2_X	average coefficient of the last eigenvector (absolute values) from chi matrix	0.145655
GNar	Narumi geometric topological index	0.145639
Eig04_EA(ri)	eigenvalue n. 4 from edge adjacency mat. weighted by resonance integral	0.14563
ATSC7i	Centred Broto-Moreau autocorrelation of lag 7 weighted by ionization potential	0.145604
VE1_D/Dt	coefficient sum of the last eigenvector (absolute values) from distance/detour matrix	0.145581
Eig05_AEA(ri)	eigenvalue n. 5 from augmented edge adjacency mat. weighted by resonance integral	0.145454
SpPosA_B(s)	normalized spectral positive sum from Burden matrix weighted by I-State	0.145402
SM12_AEA(ed)	spectral moment of order 12 from augmented edge adjacency mat. weighted by edge degree	0.145291
J_Dz(e)	Balaban-like index from Barysz matrix weighted by Sanderson electronegativity	0.145138
PW3	path/walk 3 - Randic shape index	0.145038
ATS8m	Broto-Moreau autocorrelation of lag 8 (log function) weighted by mass	0.145013
J_H2	Balaban-like index from reciprocal squared distance matrix	0.144896
SM12_AEA(bo)	spectral moment of order 12 from augmented edge adjacency mat. weighted by bond order	0.144717
Eig04_EA	eigenvalue n. 4 from edge adjacency mat.	0.144717
X4A	average connectivity index of order 4	0.144607
Eig11_AEA(dm)	eigenvalue n. 11 from augmented edge adjacency mat. weighted by dipole moment	0.144462
SM6_D	spectral moment of order 6 from topological distance matrix	0.14435
ATS3v	Broto-Moreau autocorrelation of lag 3 (log function) weighted by van der Waals volume	0.144196
SM05_EA	spectral moment of order 5 from edge adjacency mat.	0.144168
ATS7m	Broto-Moreau autocorrelation of lag 7 (log function) weighted by mass	0.144126
ATSC5i	Centred Broto-Moreau autocorrelation of lag 5 weighted by ionization potential	0.144087
GMTIV	Gutman Molecular Topological Index by valence vertex degrees	0.143899
SM12_EA	spectral moment of order 12 from edge adjacency mat.	0.143571
SpDiam_AEA(ed)	spectral diameter from augmented edge adjacency mat. weighted by edge degree	0.143458
ATS8p	Broto-Moreau autocorrelation of lag 8 (log function) weighted by polarizability	0.143414
J_X	Balaban-like index from chi matrix	0.143386
SpMax_EA(ed)	leading eigenvalue from edge adjacency mat. weighted by edge degree	0.143329
SM10_AEA(dm)	spectral moment of order 10 from augmented edge adjacency mat. weighted by dipole moment	0.143329
Eig01_EA(ed)	eigenvalue n. 1 from edge adjacency mat. weighted by edge degree	0.143329
SpMax_AEA(ed)	leading eigenvalue from augmented edge adjacency mat. weighted by edge degree	0.143212
Eig01_AEA(ed)	eigenvalue n. 1 from augmented edge adjacency mat. weighted by edge degree	0.143212
SdO	Sum of dO E-states	0.143138
SpMax_AEA(ri)	leading eigenvalue from augmented edge adjacency mat. weighted by resonance integral	0.143077
Eig01_AEA(ri)	eigenvalue n. 1 from augmented edge adjacency mat. weighted by resonance integral	0.143077
SpMaxA_AEA(dm)	normalized leading eigenvalue from augmented edge adjacency mat. weighted by dipole moment	0.143012
CIC5	Complementary Information Content index (neighborhood symmetry of 5-order)	0.142897
SM14_EA	spectral moment of order 14 from edge adjacency mat.	0.142894
Wi_B(s)	Wiener-like index from Burden matrix weighted by I-State	0.142847
SM13_EA	spectral moment of order 13 from edge adjacency mat.	0.142822
Eig05_AEA(dm)	eigenvalue n. 5 from augmented edge adjacency mat. weighted by dipole moment	0.142685
SpMaxA_B(s)	normalized leading eigenvalue from Burden matrix weighted by I-State	0.142663
ATSC3i	Centred Broto-Moreau autocorrelation of lag 3 weighted by ionization potential	0.142508
SpMax1_Bh(p)	largest eigenvalue n. 1 of Burden matrix weighted by polarizability	0.142435
SM1_Dz(v)	spectral moment of order 1 from Barysz matrix weighted by van der Waals volume	0.142135
CIC3	Complementary Information Content index (neighborhood symmetry of 3-order)	0.142044
J_A	Balaban-like index from adjacency matrix	0.14199
VE2_H2	average coefficient of the last eigenvector (absolute values) from reciprocal squared distance matrix	0.141888
J_Dz(Z)	Balaban-like index from Barysz matrix weighted by atomic number	0.141865
J_Dz(m)	Balaban-like index from Barysz matrix weighted by mass	0.141865
SM1_Dz(Z)	spectral moment of order 1 from Barysz matrix weighted by atomic number	0.141407
Ho_B(s)	Hosoya-like index (log function) from Burden matrix weighted by I-State	0.141022
HyWi_Dz(m)	hyper-Wiener-like index (log function) from Barysz matrix weighted by mass	0.140731
SpPos_Dz(p)	spectral positive sum from Barysz matrix weighted by polarizability	0.140724
SpMax_Dz(p)	leading eigenvalue from Barysz matrix weighted by polarizability	0.140724
ATS4p	Broto-Moreau autocorrelation of lag 4 (log function) weighted by polarizability	0.140696
SM1_Dz(m)	spectral moment of order 1 from Barysz matrix weighted by mass	0.140673
Chi0_EA(dm)	connectivity-like index of order 0 from edge adjacency mat. weighted by dipole moment	0.140518
SpMax8_Bh(m)	largest eigenvalue n. 8 of Burden matrix weighted by mass	0.140401
Wi_Dz(v)	Wiener-like index from Barysz matrix weighted by van der Waals volume	0.140359
MCD	molecular cyclized degree	0.14026
SpMin2_Bh(v)	smallest eigenvalue n. 2 of Burden matrix weighted by van der Waals volume	0.140205
J_B(p)	Balaban-like index from Burden matrix weighted by polarizability	0.140115
SM15_EA	spectral moment of order 15 from edge adjacency mat.	0.139891
SpMin3_Bh(v)	smallest eigenvalue n. 3 of Burden matrix weighted by van der Waals volume	0.139783
HyWi_Dz(v)	hyper-Wiener-like index (log function) from Barysz matrix weighted by van der Waals volume	0.139729
SaasC	Sum of aasC E-states	0.139686
J_B(i)	Balaban-like index from Burden matrix weighted by ionization potential	0.139527
VE2_Dt	average coefficient of the last eigenvector (absolute values) from detour matrix	0.139352
SpDiam_Dz(v)	spectral diameter from Barysz matrix weighted by van der Waals volume	0.139219
SM2_Dz(p)	spectral moment of order 2 from Barysz matrix weighted by polarizability	0.13921
Eta_C_A	eta average composite index	0.139089
VE2_A	average coefficient of the last eigenvector (absolute values) from adjacency matrix	0.138939
Uindex	Balaban U index	0.138853
SpMin1_Bh(v)	smallest eigenvalue n. 1 of Burden matrix weighted by van der Waals volume	0.138754
nCb-	number of substituted benzene C(sp2)	0.138589
J_B(v)	Balaban-like index from Burden matrix weighted by van der Waals volume	0.138511
SpMax5_Bh(m)	largest eigenvalue n. 5 of Burden matrix weighted by mass	0.138382
SpDiam_EA	spectral diameter from edge adjacency mat.	0.138296
J_B(m)	Balaban-like index from Burden matrix weighted by mass	0.138194
SM05_EA(ri)	spectral moment of order 5 from edge adjacency mat. weighted by resonance integral	0.138178
J_Dz(i)	Balaban-like index from Barysz matrix weighted by ionization potential	0.138114
SM6_X	spectral moment of order 6 from chi matrix	0.138044
VE3_A	logarithmic coefficient sum of the last eigenvector (absolute values) from adjacency matrix	0.138039
VE1_A	coefficient sum of the last eigenvector (absolute values) from adjacency matrix	0.137985
PW4	path/walk 4 - Randic shape index	0.13792
SpMaxA_EA(ri)	normalized leading eigenvalue from edge adjacency mat. weighted by resonance integral	0.13766
P_VSA_LogP_3	P_VSA-like on LogP, bin 3	0.137371
SpDiam_EA(ri)	spectral diameter from edge adjacency mat. weighted by resonance integral	0.137289
SpMax4_Bh(e)	largest eigenvalue n. 4 of Burden matrix weighted by Sanderson electronegativity	0.13727
AMR	Ghose-Crippen molar refractivity	0.137253
P_VSA_ppp_L	P_VSA-like on potential pharmacophore points, L - lipophilic	0.137144
GATS2i	Geary autocorrelation of lag 2 weighted by ionization potential	0.137117
P_VSA_p_2	P_VSA-like on polarizability, bin 2	0.136931
SpPosA_H2	normalized spectral positive sum from reciprocal squared distance matrix	0.136917
VE1_H2	coefficient sum of the last eigenvector (absolute values) from reciprocal squared distance matrix	0.136916
SpMax7_Bh(m)	largest eigenvalue n. 7 of Burden matrix weighted by mass	0.136754
Chi0_EA(ed)	connectivity-like index of order 0 from edge adjacency mat. weighted by edge degree	0.136754
SpMax_A	leading eigenvalue from adjacency matrix (Lovasz-Pelikan index)	0.136567
SpMaxA_EA(bo)	normalized leading eigenvalue from edge adjacency mat. weighted by bond order	0.136533
SpMax8_Bh(p)	largest eigenvalue n. 8 of Burden matrix weighted by polarizability	0.136379
B07[C-N]	Presence/absence of C - N at topological distance 7	0.136372
F10[C-C]	Frequency of C - C at topological distance 10	0.136212
SpMaxA_D	normalized leading eigenvalue from topological distance matrix	0.136161
NsssCH	Number of atoms of type sssCH	0.136158
SpMAD_EA(ed)	spectral mean absolute deviation from edge adjacency mat. weighted by edge degree	0.135886
SpMax6_Bh(m)	largest eigenvalue n. 6 of Burden matrix weighted by mass	0.135815
SpAD_B(s)	spectral absolute deviation from Burden matrix weighted by I-State	0.135692
SM10_EA(ri)	spectral moment of order 10 from edge adjacency mat. weighted by resonance integral	0.135639
Eig06_EA(ri)	eigenvalue n. 6 from edge adjacency mat. weighted by resonance integral	0.135263
SpMax8_Bh(s)	largest eigenvalue n. 8 of Burden matrix weighted by I-state	0.135169
ATS5s	Broto-Moreau autocorrelation of lag 5 (log function) weighted by I-state	0.135063
GGI5	topological charge index of order 5	0.134874
P_VSA_s_3	P_VSA-like on I-state, bin 3	0.134366
SpMax4_Bh(m)	largest eigenvalue n. 4 of Burden matrix weighted by mass	0.134329
SpPosA_D	normalized spectral positive sum from topological distance matrix	0.134291
SpMAD_D	spectral mean absolute deviation from topological distance matrix	0.134291
SpMax8_Bh(v)	largest eigenvalue n. 8 of Burden matrix weighted by van der Waals volume	0.134198
Ho_Dz(Z)	Hosoya-like index (log function) from Barysz matrix weighted by atomic number	0.13417
SpMAD_H2	spectral mean absolute deviation from reciprocal squared distance matrix	0.134168
ATS8v	Broto-Moreau autocorrelation of lag 8 (log function) weighted by van der Waals volume	0.133875
SpMax7_Bh(v)	largest eigenvalue n. 7 of Burden matrix weighted by van der Waals volume	0.133847
SM12_EA(ri)	spectral moment of order 12 from edge adjacency mat. weighted by resonance integral	0.133751
SpMin6_Bh(i)	smallest eigenvalue n. 6 of Burden matrix weighted by ionization potential	0.133704
WiA_D	average Wiener-like index from topological distance matrix	0.133622
Eig04_AEA(dm)	eigenvalue n. 4 from augmented edge adjacency mat. weighted by dipole moment	0.13352
SpAbs_B(s)	graph energy from Burden matrix weighted by I-State	0.133432
nRNR2	number of tertiary amines (aliphatic)	0.133355
SM11_EA(ri)	spectral moment of order 11 from edge adjacency mat. weighted by resonance integral	0.133236
SM03_EA(ri)	spectral moment of order 3 from edge adjacency mat. weighted by resonance integral	0.133088
GATS1p	Geary autocorrelation of lag 1 weighted by polarizability	0.13308
HyWi_Dz(p)	hyper-Wiener-like index (log function) from Barysz matrix weighted by polarizability	0.133074
VE1_X	coefficient sum of the last eigenvector (absolute values) from chi matrix	0.132975
VE3sign_H2	logarithmic coefficient sum of the last eigenvector from reciprocal squared distance matrix	0.132922
SM09_EA(ri)	spectral moment of order 9 from edge adjacency mat. weighted by resonance integral	0.13273
SpMAD_AEA(ri)	spectral mean absolute deviation from augmented edge adjacency mat. weighted by resonance integral	0.13272
SM4_Dz(p)	spectral moment of order 4 from Barysz matrix weighted by polarizability	0.132446
SM14_EA(ri)	spectral moment of order 14 from edge adjacency mat. weighted by resonance integral	0.132357
RDCHI	reciprocal distance sum Randic-like index	0.132158
SpMaxA_EA(ed)	normalized leading eigenvalue from edge adjacency mat. weighted by edge degree	0.132018
Chi_D/Dt	Randic-like index from distance/detour matrix	0.131962
SM15_EA(ri)	spectral moment of order 15 from edge adjacency mat. weighted by resonance integral	0.13195
P_VSA_s_6	P_VSA-like on I-state, bin 6	0.131864
F06[C-N]	Frequency of C - N at topological distance 6	0.131834
SpMAD_EA	spectral mean absolute deviation from edge adjacency mat.	0.131814
AVS_Dz(p)	average vertex sum from Barysz matrix weighted by polarizability	0.131717
SM6_Dz(p)	spectral moment of order 6 from Barysz matrix weighted by polarizability	0.131659
SM5_Dz(p)	spectral moment of order 5 from Barysz matrix weighted by polarizability	0.131535
SpAbs_Dz(p)	graph energy from Barysz matrix weighted by polarizability	0.131431
C%	percentage of C atoms	0.131424
GATS2p	Geary autocorrelation of lag 2 weighted by polarizability	0.131361
SpAD_Dz(p)	spectral absolute deviation from Barysz matrix weighted by polarizability	0.131081
GGI7	topological charge index of order 7	0.13103
SpMax7_Bh(s)	largest eigenvalue n. 7 of Burden matrix weighted by I-state	0.13103
SM1_Dz(e)	spectral moment of order 1 from Barysz matrix weighted by Sanderson electronegativity	0.130927
SpMax4_Bh(p)	largest eigenvalue n. 4 of Burden matrix weighted by polarizability	0.130834
SM13_EA(ri)	spectral moment of order 13 from edge adjacency mat. weighted by resonance integral	0.130828
SpMAD_A	spectral mean absolute deviation from adjacency matrix	0.130756
SpMax4_Bh(v)	largest eigenvalue n. 4 of Burden matrix weighted by van der Waals volume	0.130713
SpMax_EA	leading eigenvalue from edge adjacency mat.	0.130648
SM09_AEA(bo)	spectral moment of order 9 from augmented edge adjacency mat. weighted by bond order	0.130648
Eig01_EA	eigenvalue n. 1 from edge adjacency mat.	0.130648
SpMin8_Bh(m)	smallest eigenvalue n. 8 of Burden matrix weighted by mass	0.130547
SpMax5_Bh(i)	largest eigenvalue n. 5 of Burden matrix weighted by ionization potential	0.130543
WiA_D/Dt	average Wiener-like index from distance/detour matrix	0.130467
SpMax6_Bh(e)	largest eigenvalue n. 6 of Burden matrix weighted by Sanderson electronegativity	0.130424
VE3sign_A	logarithmic coefficient sum of the last eigenvector from adjacency matrix	0.130357
Chi_D	Randic-like index from topological distance matrix	0.130347
VE2_Dz(m)	average coefficient of the last eigenvector (absolute values) from Barysz matrix weighted by mass	0.130332
EE_Dz(v)	Estrada-like index (log function) from Barysz matrix weighted by van der Waals volume	0.130246
VE2_Dz(p)	average coefficient of the last eigenvector (absolute values) from Barysz matrix weighted by polarizability	0.13019
SpDiam_Dz(i)	spectral diameter from Barysz matrix weighted by ionization potential	0.129778
SpDiam_Dz(e)	spectral diameter from Barysz matrix weighted by Sanderson electronegativity	0.129673
SpPos_B(s)	spectral positive sum from Burden matrix weighted by I-State	0.129607
X5A	average connectivity index of order 5	0.129571
SpPosA_A	normalized spectral positive sum from adjacency matrix	0.129544
SpMax_Dz(v)	leading eigenvalue from Barysz matrix weighted by van der Waals volume	0.129437
WiA_Dz(p)	average Wiener-like index from Barysz matrix weighted by polarizability	0.12934
P_VSA_v_2	P_VSA-like on van der Waals volume, bin 2	0.12931
ATS4s	Broto-Moreau autocorrelation of lag 4 (log function) weighted by I-state	0.12912
IDE	mean information content on the distance equality	0.12873
SM4_Dz(v)	spectral moment of order 4 from Barysz matrix weighted by van der Waals volume	0.128699
SpMax5_Bh(p)	largest eigenvalue n. 5 of Burden matrix weighted by polarizability	0.128656
SAtot	total surface area from P_VSA-like descriptors	0.128486
SpMaxA_Dz(v)	normalized leading eigenvalue from Barysz matrix weighted by van der Waals volume	0.128463
SpDiam_Dz(p)	spectral diameter from Barysz matrix weighted by polarizability	0.128431
VE2_B(e)	average coefficient of the last eigenvector (absolute values) from Burden matrix weighted by Sanderson electronegativity	0.128431
SpPosA_Dz(v)	normalized spectral positive sum from Barysz matrix weighted by van der Waals volume	0.128177
ATSC2i	Centred Broto-Moreau autocorrelation of lag 2 weighted by ionization potential	0.128081
HNar	Narumi harmonic topological index	0.127936
ATSC1i	Centred Broto-Moreau autocorrelation of lag 1 weighted by ionization potential	0.127901
Wi_D/Dt	Wiener-like index from distance/detour matrix	0.12761
SM1_B(s)	spectral moment of order 1 from Burden matrix weighted by I-State	0.127576
VE1_B(s)	coefficient sum of the last eigenvector (absolute values) from Burden matrix weighted by I-State	0.127521
SpMAD_Dz(v)	spectral mean absolute deviation from Barysz matrix weighted by van der Waals volume	0.127346
GGI6	topological charge index of order 6	0.127233
SAacc	surface area of acceptor atoms from P_VSA-like descriptors	0.127155
SpMax_EA(ri)	leading eigenvalue from edge adjacency mat. weighted by resonance integral	0.127003
Eig01_EA(ri)	eigenvalue n. 1 from edge adjacency mat. weighted by resonance integral	0.127003
ATS2s	Broto-Moreau autocorrelation of lag 2 (log function) weighted by I-state	0.12695
Ho_Dz(p)	Hosoya-like index (log function) from Barysz matrix weighted by polarizability	0.126932
ALOGP	Ghose-Crippen octanol-water partition coeff. (logP)	0.126618
Eig03_AEA(dm)	eigenvalue n. 3 from augmented edge adjacency mat. weighted by dipole moment	0.126593
TIC4	Total Information Content index (neighborhood symmetry of 4-order)	0.12658
SpMin1_Bh(s)	smallest eigenvalue n. 1 of Burden matrix weighted by I-state	0.126334
F05[C-N]	Frequency of C - N at topological distance 5	0.126279
LOC	lopping centric index	0.126207
SpPosA_Dz(p)	normalized spectral positive sum from Barysz matrix weighted by polarizability	0.126134
SpMaxA_Dz(p)	normalized leading eigenvalue from Barysz matrix weighted by polarizability	0.126134
VAR	variation	0.126081
SpMin5_Bh(p)	smallest eigenvalue n. 5 of Burden matrix weighted by polarizability	0.125674
J_D/Dt	Balaban-like index from distance/detour matrix	0.125604
SpMax6_Bh(i)	largest eigenvalue n. 6 of Burden matrix weighted by ionization potential	0.125553
SpMAD_Dz(p)	spectral mean absolute deviation from Barysz matrix weighted by polarizability	0.12541
SpMax3_Bh(s)	largest eigenvalue n. 3 of Burden matrix weighted by I-state	0.125399
ATS8i	Broto-Moreau autocorrelation of lag 8 (log function) weighted by ionization potential	0.125286
CIC4	Complementary Information Content index (neighborhood symmetry of 4-order)	0.12512
SpMin6_Bh(p)	smallest eigenvalue n. 6 of Burden matrix weighted by polarizability	0.125111
VE2_B(v)	average coefficient of the last eigenvector (absolute values) from Burden matrix weighted by van der Waals volume	0.125088
TIC3	Total Information Content index (neighborhood symmetry of 3-order)	0.125066
SpDiam_Dz(Z)	spectral diameter from Barysz matrix weighted by atomic number	0.124959
SpMin4_Bh(p)	smallest eigenvalue n. 4 of Burden matrix weighted by polarizability	0.124564
MSD	mean square distance index (Balaban)	0.124506
MATS2v	Moran autocorrelation of lag 2 weighted by van der Waals volume	0.124469
GGI9	topological charge index of order 9	0.124342
AECC	average eccentricity	0.124074
GGI8	topological charge index of order 8	0.123891
SpMin5_Bh(v)	smallest eigenvalue n. 5 of Burden matrix weighted by van der Waals volume	0.122402
SpMin4_Bh(i)	smallest eigenvalue n. 4 of Burden matrix weighted by ionization potential	0.122344
ON0V	overall modified Zagreb index of order 0 by valence vertex degrees	0.122113
CATS2D_04_AL	CATS2D Acceptor-Lipophilic at lag 04	0.121949
JGI6	mean topological charge index of order 6	0.121373
GATS1s	Geary autocorrelation of lag 1 weighted by I-state	0.121086
SpMin4_Bh(e)	smallest eigenvalue n. 4 of Burden matrix weighted by Sanderson electronegativity	0.120788
RCI	ring complexity index	0.120662
SpMax5_Bh(e)	largest eigenvalue n. 5 of Burden matrix weighted by Sanderson electronegativity	0.120393
HyWi_D/Dt	hyper-Wiener-like index (log function) from distance/detour matrix	0.120354
SpMaxA_D/Dt	normalized leading eigenvalue from distance/detour matrix	0.119946
Chi_Dz(p)	Randic-like index from Barysz matrix weighted by polarizability	0.119938
HVcpx	graph vertex complexity index	0.119856
SIC5	Structural Information Content index (neighborhood symmetry of 5-order)	0.119775
Eta_B	eta branching index	0.119641
GGI3	topological charge index of order 3	0.119317
TIC2	Total Information Content index (neighborhood symmetry of 2-order)	0.118784
Chi_Dz(v)	Randic-like index from Barysz matrix weighted by van der Waals volume	0.118759
SpMin6_Bh(v)	smallest eigenvalue n. 6 of Burden matrix weighted by van der Waals volume	0.118665
SpMin5_Bh(e)	smallest eigenvalue n. 5 of Burden matrix weighted by Sanderson electronegativity	0.117962
P_VSA_ppp_D	P_VSA-like on potential pharmacophore points, D - hydrogen-bond donor	0.117845
SAdon	surface area of donor atoms from P_VSA-like descriptors	0.117845
F09[C-N]	Frequency of C - N at topological distance 9	0.117648
GATS1i	Geary autocorrelation of lag 1 weighted by ionization potential	0.117032
ATSC8m	Centred Broto-Moreau autocorrelation of lag 8 weighted by mass	0.116758
ATS8s	Broto-Moreau autocorrelation of lag 8 (log function) weighted by I-state	0.116682
SsOH	Sum of sOH E-states	0.116671
NsOH	Number of atoms of type sOH	0.116671
CATS2D_00_DA	CATS2D Donor-Acceptor at lag 00	0.116671
IC4	Information Content index (neighborhood symmetry of 4-order)	0.116643
GGI10	topological charge index of order 10	0.11592
CATS2D_08_AL	CATS2D Acceptor-Lipophilic at lag 08	0.115357
ALOGP2	squared Ghose-Crippen octanol-water partition coeff. (logP^2)	0.114723
Eta_sh_y	eta y shape index	0.114566
GATS1e	Geary autocorrelation of lag 1 weighted by Sanderson electronegativity	0.113906
SpDiam_AEA(dm)	spectral diameter from augmented edge adjacency mat. weighted by dipole moment	0.113812
VE3sign_B(i)	logarithmic coefficient sum of the last eigenvector from Burden matrix weighted by ionization potential	0.113685
SpPos_D/Dt	spectral positive sum from distance/detour matrix	0.11356
X3v	valence connectivity index of order 3	0.113443
IC5	Information Content index (neighborhood symmetry of 5-order)	0.113223
ICR	radial centric information index	0.113166
ATS3s	Broto-Moreau autocorrelation of lag 3 (log function) weighted by I-state	0.112829
S2K	2-path Kier alpha-modified shape index	0.112418
GATS8v	Geary autocorrelation of lag 8 weighted by van der Waals volume	0.112237
SM3_B(s)	spectral moment of order 3 from Burden matrix weighted by I-State	0.112141
IC3	Information Content index (neighborhood symmetry of 3-order)	0.112075
PHI	Kier flexibility index	0.111946
DECC	eccentric	0.111902
ATS6s	Broto-Moreau autocorrelation of lag 6 (log function) weighted by I-state	0.110692
ATS7s	Broto-Moreau autocorrelation of lag 7 (log function) weighted by I-state	0.109784
SpDiam_D/Dt	spectral diameter from distance/detour matrix	0.109467
nOHs	number of secondary alcohols	0.108589
MLOGP	Moriguchi octanol-water partition coeff. (logP)	0.108402
BLTF96	Verhaar Fish base-line toxicity from MLOGP (mmol/l)	0.108402
BLTD48	Verhaar Daphnia base-line toxicity from MLOGP (mmol/l)	0.108402
CATS2D_06_DD	CATS2D Donor-Donor at lag 06	0.108178
BLTA96	Verhaar Algae base-line toxicity from MLOGP (mmol/l)	0.107795
SpMAD_L	spectral mean absolute deviation from Laplace matrix	0.107028
B05[C-N]	Presence/absence of C - N at topological distance 5	0.106473
BIC5	Bond Information Content index (neighborhood symmetry of 5-order)	0.106417
F04[C-N]	Frequency of C - N at topological distance 4	0.105967
CATS2D_05_AL	CATS2D Acceptor-Lipophilic at lag 05	0.105682
SpMAD_AEA(ed)	spectral mean absolute deviation from augmented edge adjacency mat. weighted by edge degree	0.105444
CATS2D_06_AL	CATS2D Acceptor-Lipophilic at lag 06	0.105232
Eta_epsi_A	eta average electronegativity measure	0.104748
MATS1s	Moran autocorrelation of lag 1 weighted by I-state	0.104034
ATSC6e	Centred Broto-Moreau autocorrelation of lag 6 weighted by Sanderson electronegativity	0.103326
F01[C-N]	Frequency of C - N at topological distance 1	0.103256
BIC4	Bond Information Content index (neighborhood symmetry of 4-order)	0.102863
B06[C-N]	Presence/absence of C - N at topological distance 6	0.102855
nROH	number of hydroxyl groups	0.102779
BIC3	Bond Information Content index (neighborhood symmetry of 3-order)	0.102463
RBF	rotatable bond fraction	0.101797
SM2_D/Dt	spectral moment of order 2 from distance/detour matrix	0.101158
T(N..O)	sum of topological distances between N..O	0.101101
ATSC4e	Centred Broto-Moreau autocorrelation of lag 4 weighted by Sanderson electronegativity	0.10084
MATS1v	Moran autocorrelation of lag 1 weighted by van der Waals volume	0.10069
SpMax_D/Dt	leading eigenvalue from distance/detour matrix	0.0995237
EE_D/Dt	Estrada-like index (log function) from distance/detour matrix	0.0995237
SM4_D/Dt	spectral moment of order 4 from distance/detour matrix	0.0995237
SM5_D/Dt	spectral moment of order 5 from distance/detour matrix	0.0995237
SM6_D/Dt	spectral moment of order 6 from distance/detour matrix	0.0995237
MATS1p	Moran autocorrelation of lag 1 weighted by polarizability	0.0990582
SM3_D/Dt	spectral moment of order 3 from distance/detour matrix	0.0990397
AVS_D/Dt	average vertex sum from distance/detour matrix	0.0989291
CATS2D_06_LL	CATS2D Lipophilic-Lipophilic at lag 06	0.0988031
VE3sign_X	logarithmic coefficient sum of the last eigenvector from chi matrix	0.0986893
VE3sign_B(s)	logarithmic coefficient sum of the last eigenvector from Burden matrix weighted by I-State	0.0985924
Eig02_AEA(dm)	eigenvalue n. 2 from augmented edge adjacency mat. weighted by dipole moment	0.0984405
rGes	Relative number of symmetry classes (based on electrotopological state)	0.0981618
SpPosA_B(e)	normalized spectral positive sum from Burden matrix weighted by Sanderson electronegativity	0.0973693
S3K	3-path Kier alpha-modified shape index	0.0973349
H-049	H attached to C3(sp3)/C2(sp2)/C3(sp2)/C3(sp)	0.0972676
P_VSA_MR_3	P_VSA-like on Molar Refractivity, bin 3	0.0971778
Eig03_EA(dm)	eigenvalue n. 3 from edge adjacency mat. weighted by dipole moment	0.0970939
F10[C-N]	Frequency of C - N at topological distance 10	0.0962015
nArNHR	number of secondary amines (aromatic)	0.0961285
ATSC5e	Centred Broto-Moreau autocorrelation of lag 5 weighted by Sanderson electronegativity	0.0954044
Mi	mean first ionization potential (scaled on Carbon atom)	0.0950791
O%	percentage of O atoms	0.0950511
SpMAD_EA(ri)	spectral mean absolute deviation from edge adjacency mat. weighted by resonance integral	0.0930324
O-056	alcohol	0.0930141
ChiA_D/Dt	average Randic-like index from distance/detour matrix	0.0929662
ATSC8s	Centred Broto-Moreau autocorrelation of lag 8 weighted by I-state	0.0920813
SpMax_AEA(dm)	leading eigenvalue from augmented edge adjacency mat. weighted by dipole moment	0.0912732
Eig01_AEA(dm)	eigenvalue n. 1 from augmented edge adjacency mat. weighted by dipole moment	0.0912732
B03[C-N]	Presence/absence of C - N at topological distance 3	0.091033
MATS1i	Moran autocorrelation of lag 1 weighted by ionization potential	0.0906147
AAC	mean information index on atomic composition	0.0901945
IC0	Information Content index (neighborhood symmetry of 0-order)	0.0901945
GATS7p	Geary autocorrelation of lag 7 weighted by polarizability	0.0901792
N-075	R--N--R / R--N--X	0.0898973
SaaN	Sum of aaN E-states	0.0895751
NaaN	Number of atoms of type aaN	0.0895751
B01[C-N]	Presence/absence of C - N at topological distance 1	0.0884327
B02[C-N]	Presence/absence of C - N at topological distance 2	0.0875594
P_VSA_e_5	P_VSA-like on Sanderson electronegativity, bin 5	0.0870332
SpMAD_EA(dm)	spectral mean absolute deviation from edge adjacency mat. weighted by dipole moment	0.0868001
ATSC7e	Centred Broto-Moreau autocorrelation of lag 7 weighted by Sanderson electronegativity	0.0867194
TPSA(Tot)	topological polar surface area using N,O,S,P polar contributions	0.0867003
GATS7s	Geary autocorrelation of lag 7 weighted by I-state	0.0863146
SpPosA_D/Dt	normalized spectral positive sum from distance/detour matrix	0.0858014
C-027	R--CH--X	0.0857808
SpMAD_D/Dt	spectral mean absolute deviation from distance/detour matrix	0.0849166
RFD	ring fusion density	0.0844925
SpMaxA_EA(dm)	normalized leading eigenvalue from edge adjacency mat. weighted by dipole moment	0.0844027
TPSA(NO)	topological polar surface area using N,O polar contributions	0.0839266
ATSC3e	Centred Broto-Moreau autocorrelation of lag 3 weighted by Sanderson electronegativity	0.083441
MATS3s	Moran autocorrelation of lag 3 weighted by I-state	0.0830354
MLOGP2	squared Moriguchi octanol-water partition coeff. (logP^2)	0.0827766
nCconj	number of non-aromatic conjugated C(sp2)	0.0826296
B04[C-N]	Presence/absence of C - N at topological distance 4	0.0823216
nCsp3	number of sp3 hybridized Carbon atoms	0.0821362
CATS2D_04_AA	CATS2D Acceptor-Acceptor at lag 04	0.081859
ATSC7s	Centred Broto-Moreau autocorrelation of lag 7 weighted by I-state	0.0808679
AVS_X	average vertex sum from chi matrix	0.0806169
Eig02_EA(dm)	eigenvalue n. 2 from edge adjacency mat. weighted by dipole moment	0.0805223
F03[O-O]	Frequency of O - O at topological distance 3	0.0798979
C-008	CHR2X	0.0796846
P_VSA_ppp_N	P_VSA-like on potential pharmacophore points, N - negative	0.0796616
CATS2D_00_DD	CATS2D Donor-Donor at lag 00	0.079482
P_VSA_m_3	P_VSA-like on mass, bin 3	0.0772403
CATS2D_04_DD	CATS2D Donor-Donor at lag 04	0.0762766
MATS2m	Moran autocorrelation of lag 2 weighted by mass	0.0759562
MATS4s	Moran autocorrelation of lag 4 weighted by I-state	0.0755457
MATS3e	Moran autocorrelation of lag 3 weighted by Sanderson electronegativity	0.0733026
CATS2D_05_LL	CATS2D Lipophilic-Lipophilic at lag 05	0.0732976
GATS7v	Geary autocorrelation of lag 7 weighted by van der Waals volume	0.0732804
ATSC6s	Centred Broto-Moreau autocorrelation of lag 6 weighted by I-state	0.0728093
CATS2D_04_LL	CATS2D Lipophilic-Lipophilic at lag 04	0.071502
P_VSA_MR_7	P_VSA-like on Molar Refractivity, bin 7	0.0706508
GATS5s	Geary autocorrelation of lag 5 weighted by I-state	0.0705887
CATS2D_03_DA	CATS2D Donor-Acceptor at lag 03	0.0703247
ATSC1s	Centred Broto-Moreau autocorrelation of lag 1 weighted by I-state	0.0698265
CATS2D_00_AA	CATS2D Acceptor-Acceptor at lag 00	0.0695439
VE3sign_Dz(m)	logarithmic coefficient sum of the last eigenvector from Barysz matrix weighted by mass	0.0695106
P_VSA_LogP_4	P_VSA-like on LogP, bin 4	0.069333
CATS2D_06_DP	CATS2D Donor-Positive at lag 06	0.0693319
VE3sign_Dz(Z)	logarithmic coefficient sum of the last eigenvector from Barysz matrix weighted by atomic number	0.0688094
nOxolanes	number of Oxolanes	0.0687558
N-072	RCO-N< / >N-X=X	0.0687393
SssNH	Sum of ssNH E-states	0.0676924
ATSC2e	Centred Broto-Moreau autocorrelation of lag 2 weighted by Sanderson electronegativity	0.0676052
X0Av	average valence connectivity index of order 0	0.0669455
VE3sign_Dz(i)	logarithmic coefficient sum of the last eigenvector from Barysz matrix weighted by ionization potential	0.0664687
VE1sign_D	coefficient sum of the last eigenvector from topological distance matrix	0.0664089
IC2	Information Content index (neighborhood symmetry of 2-order)	0.0660489
SpMAD_B(s)	spectral mean absolute deviation from Burden matrix weighted by I-State	0.0660414
ATSC5s	Centred Broto-Moreau autocorrelation of lag 5 weighted by I-state	0.0660218
ATSC3s	Centred Broto-Moreau autocorrelation of lag 3 weighted by I-state	0.0659521
JGI1	mean topological charge index of order 1	0.0657224
SpAD_EA(dm)	spectral absolute deviation from edge adjacency mat. weighted by dipole moment	0.0653821
CATS2D_04_DA	CATS2D Donor-Acceptor at lag 04	0.0653226
VE1sign_Dz(v)	coefficient sum of the last eigenvector from Barysz matrix weighted by van der Waals volume	0.0652461
P_VSA_LogP_2	P_VSA-like on LogP, bin 2	0.0652337
GATS3v	Geary autocorrelation of lag 3 weighted by van der Waals volume	0.0650045
P_VSA_MR_2	P_VSA-like on Molar Refractivity, bin 2	0.0640205
GATS3p	Geary autocorrelation of lag 3 weighted by polarizability	0.0628917
SpDiam_X	spectral diameter from chi matrix	0.0624524
GATS5e	Geary autocorrelation of lag 5 weighted by Sanderson electronegativity	0.0620821
SM02_EA(dm)	spectral moment of order 2 from edge adjacency mat. weighted by dipole moment	0.0615229
VE3sign_Dz(e)	logarithmic coefficient sum of the last eigenvector from Barysz matrix weighted by Sanderson electronegativity	0.0612956
F07[C-O]	Frequency of C - O at topological distance 7	0.0608644
P_VSA_ppp_ter	P_VSA-like on potential pharmacophore points, ter - terminal atoms	0.0604462
F04[C-O]	Frequency of C - O at topological distance 4	0.0604323
SM04_EA(dm)	spectral moment of order 4 from edge adjacency mat. weighted by dipole moment	0.0603307
SM06_EA(dm)	spectral moment of order 6 from edge adjacency mat. weighted by dipole moment	0.0603307
SM08_EA(dm)	spectral moment of order 8 from edge adjacency mat. weighted by dipole moment	0.0603307
SsCH3	Sum of sCH3 E-states	0.060142
SdsCH	Sum of dsCH E-states	0.0600455
GATS4i	Geary autocorrelation of lag 4 weighted by ionization potential	0.0598411
SM1_Dz(p)	spectral moment of order 1 from Barysz matrix weighted by polarizability	0.0590905
SM10_EA(dm)	spectral moment of order 10 from edge adjacency mat. weighted by dipole moment	0.0590046
SM12_EA(dm)	spectral moment of order 12 from edge adjacency mat. weighted by dipole moment	0.0590046
MATS5e	Moran autocorrelation of lag 5 weighted by Sanderson electronegativity	0.0586697
CATS2D_07_DA	CATS2D Donor-Acceptor at lag 07	0.0584916
MATS3m	Moran autocorrelation of lag 3 weighted by mass	0.0583436
CATS2D_05_DA	CATS2D Donor-Acceptor at lag 05	0.0583419
SssO	Sum of ssO E-states	0.0581714
VE3sign_D	logarithmic coefficient sum of the last eigenvector from topological distance matrix	0.0579984
ATSC4s	Centred Broto-Moreau autocorrelation of lag 4 weighted by I-state	0.0579274
SM14_EA(dm)	spectral moment of order 14 from edge adjacency mat. weighted by dipole moment	0.0578496
SpMax2_Bh(s)	largest eigenvalue n. 2 of Burden matrix weighted by I-state	0.0576652
SIC4	Structural Information Content index (neighborhood symmetry of 4-order)	0.0574192
ATSC1e	Centred Broto-Moreau autocorrelation of lag 1 weighted by Sanderson electronegativity	0.0570591
F08[C-O]	Frequency of C - O at topological distance 8	0.0568382
GATS6e	Geary autocorrelation of lag 6 weighted by Sanderson electronegativity	0.0567691
MATS4e	Moran autocorrelation of lag 4 weighted by Sanderson electronegativity	0.0565183
JGI3	mean topological charge index of order 3	0.0562914
P_VSA_s_5	P_VSA-like on I-state, bin 5	0.0561337
SM03_EA(dm)	spectral moment of order 3 from edge adjacency mat. weighted by dipole moment	0.0536611
SM05_EA(dm)	spectral moment of order 5 from edge adjacency mat. weighted by dipole moment	0.0536611
SM07_EA(dm)	spectral moment of order 7 from edge adjacency mat. weighted by dipole moment	0.0536611
SM09_EA(dm)	spectral moment of order 9 from edge adjacency mat. weighted by dipole moment	0.0536611
SM11_EA(dm)	spectral moment of order 11 from edge adjacency mat. weighted by dipole moment	0.0536611
SM13_EA(dm)	spectral moment of order 13 from edge adjacency mat. weighted by dipole moment	0.0536611
SM15_EA(dm)	spectral moment of order 15 from edge adjacency mat. weighted by dipole moment	0.0536611
VE2sign_Dz(e)	average coefficient of the last eigenvector from Barysz matrix weighted by Sanderson electronegativity	0.0526883
VE2sign_Dz(Z)	average coefficient of the last eigenvector from Barysz matrix weighted by atomic number	0.0519983
VE2sign_Dz(m)	average coefficient of the last eigenvector from Barysz matrix weighted by mass	0.0519983
MATS6s	Moran autocorrelation of lag 6 weighted by I-state	0.0490212
JGI2	mean topological charge index of order 2	0.0490212
nDB	number of double bonds	0
nO	number of Oxygen atoms	0
D/Dtr05	distance/detour ring index of order 5	0
DBI	Dragon branching index	0
SRW09	self-returning walk count of order 9	0
IVDE	mean information content on the vertex degree equality	0
SpMAD_X	spectral mean absolute deviation from chi matrix	0
SM5_X	spectral moment of order 5 from chi matrix	0
VE1sign_Dz(Z)	coefficient sum of the last eigenvector from Barysz matrix weighted by atomic number	0
VE1sign_Dz(m)	coefficient sum of the last eigenvector from Barysz matrix weighted by mass	0
VE2sign_Dz(v)	average coefficient of the last eigenvector from Barysz matrix weighted by van der Waals volume	0
VE3sign_Dz(v)	logarithmic coefficient sum of the last eigenvector from Barysz matrix weighted by van der Waals volume	0
VE1sign_Dz(e)	coefficient sum of the last eigenvector from Barysz matrix weighted by Sanderson electronegativity	0
VE1sign_Dz(i)	coefficient sum of the last eigenvector from Barysz matrix weighted by ionization potential	0
VE2sign_Dz(i)	average coefficient of the last eigenvector from Barysz matrix weighted by ionization potential	0
EE_B(s)	Estrada-like index (log function) from Burden matrix weighted by I-State	0
SM4_B(s)	spectral moment of order 4 from Burden matrix weighted by I-State	0
SM5_B(s)	spectral moment of order 5 from Burden matrix weighted by I-State	0
SM6_B(s)	spectral moment of order 6 from Burden matrix weighted by I-State	0
ATSC2s	Centred Broto-Moreau autocorrelation of lag 2 weighted by I-state	0
MATS4v	Moran autocorrelation of lag 4 weighted by van der Waals volume	0
MATS6v	Moran autocorrelation of lag 6 weighted by van der Waals volume	0
MATS2e	Moran autocorrelation of lag 2 weighted by Sanderson electronegativity	0
MATS4p	Moran autocorrelation of lag 4 weighted by polarizability	0
MATS3i	Moran autocorrelation of lag 3 weighted by ionization potential	0
MATS4i	Moran autocorrelation of lag 4 weighted by ionization potential	0
MATS6i	Moran autocorrelation of lag 6 weighted by ionization potential	0
MATS2s	Moran autocorrelation of lag 2 weighted by I-state	0
GATS6m	Geary autocorrelation of lag 6 weighted by mass	0
GATS4v	Geary autocorrelation of lag 4 weighted by van der Waals volume	0
GATS2e	Geary autocorrelation of lag 2 weighted by Sanderson electronegativity	0
GATS4e	Geary autocorrelation of lag 4 weighted by Sanderson electronegativity	0
GATS2s	Geary autocorrelation of lag 2 weighted by I-state	0
GATS4s	Geary autocorrelation of lag 4 weighted by I-state	0
GATS6s	Geary autocorrelation of lag 6 weighted by I-state	0
JGT	global topological charge index	0
P_VSA_MR_5	P_VSA-like on Molar Refractivity, bin 5	0
Eta_B_A	eta average branching index	0
Eta_sh_x	eta x shape index	0
SpMax_EA(dm)	leading eigenvalue from edge adjacency mat. weighted by dipole moment	0
SpDiam_EA(dm)	spectral diameter from edge adjacency mat. weighted by dipole moment	0
Eig01_EA(dm)	eigenvalue n. 1 from edge adjacency mat. weighted by dipole moment	0
nCq	number of total quaternary C(sp3)	0
nCrq	number of ring quaternary C(sp3)	0
C-004	CR4	0
C-040	R-C(=X)-X / R-C#X / X=C=X	0
O-058	=O	0
SdssC	Sum of dssC E-states	0
NdssC	Number of atoms of type dssC	0
NssNH	Number of atoms of type ssNH	0
NdO	Number of atoms of type dO	0
CATS2D_02_DA	CATS2D Donor-Acceptor at lag 02	0
CATS2D_06_DA	CATS2D Donor-Acceptor at lag 06	0
CATS2D_09_DA	CATS2D Donor-Acceptor at lag 09	0
CATS2D_02_DP	CATS2D Donor-Positive at lag 02	0
CATS2D_02_AA	CATS2D Acceptor-Acceptor at lag 02	0
CATS2D_03_AA	CATS2D Acceptor-Acceptor at lag 03	0
CATS2D_07_AA	CATS2D Acceptor-Acceptor at lag 07	0
T(O..O)	sum of topological distances between O..O	0
F02[C-O]	Frequency of C - O at topological distance 2	0
F02[N-O]	Frequency of N - O at topological distance 2	0
F02[O-O]	Frequency of O - O at topological distance 2	0
F03[C-O]	Frequency of C - O at topological distance 3	0
F03[N-O]	Frequency of N - O at topological distance 3	0
F04[O-O]	Frequency of O - O at topological distance 4	0
F05[C-O]	Frequency of C - O at topological distance 5	0
F05[N-O]	Frequency of N - O at topological distance 5	0
F06[C-O]	Frequency of C - O at topological distance 6	0
F06[N-O]	Frequency of N - O at topological distance 6	0
F07[N-O]	Frequency of N - O at topological distance 7	0
F10[C-O]	Frequency of C - O at topological distance 10	0
DLS_cons	DRAGON consensus drug-like score	0
