# Supplementary material for: A machine learning model for classifying G-protein-coupled receptors as agonists or antagonists
Source: BMC Bioinformatics. 2022 Aug 18;23(Suppl 9):346. doi: 10.1186/s12859-022-04877-7 (PMC9389651; doi:10.1186/s12859-022-04877-7)
Supplement: Supplementary file 2 — Additional file 2: Model evaluation using GPCR-nontarget drugs from DrugBank and UniProt database. [file 12859_2022_4877_MOESM2_ESM.xlsx]

## Sheet: Sheet1
Additional file 2. Model evaluation using GPCR-nontarget drugs from DrugBank and UniProt database.
Drug name	DrugBank ID	T-model-predicted action
Fosamprenavir	DB01319	GPCR-nontarget
Fructose	DB04173	GPCR-nontarget
Maralixibat	DB16226	GPCR-nontarget
Chlormezanone	DB01178	GPCR-nontarget
Podofilox	DB01179	GPCR-nontarget
Idarubicin	DB01177	GPCR-nontarget
Phenobarbital	DB01174	GPCR-nontarget
Guanethidine	DB01170	GPCR-target
Moclobemide	DB01171	GPCR-nontarget
Mazindol	DB00579	GPCR-nontarget
Carbenicillin	DB00578	GPCR-nontarget
Cyclacillin	DB01000	GPCR-nontarget
Tioconazole	DB01007	GPCR-nontarget
Ganciclovir	DB01004	GPCR-nontarget
Vinblastine	DB00570	GPCR-nontarget
Fenoprofen	DB00573	GPCR-nontarget
Valaciclovir	DB00577	GPCR-nontarget
Sulfamethizole	DB00576	GPCR-nontarget
Tranylcypromine	DB00752	GPCR-nontarget
Ethotoin	DB00754	GPCR-nontarget
Azithromycin	DB00207	GPCR-target
Reserpine	DB00206	GPCR-nontarget
Pyrimethamine	DB00205	GPCR-nontarget
Dofetilide	DB00204	GPCR-nontarget
Sildenafil	DB00203	GPCR-nontarget
Midazolam	DB00683	GPCR-nontarget
Warfarin	DB00682	GPCR-nontarget
Moricizine	DB00680	GPCR-nontarget
Fludrocortisone	DB00687	GPCR-nontarget
Trovafloxacin	DB00685	GPCR-nontarget
Cephaloglycin	DB00689	GPCR-nontarget
Mycophenolate mofetil	DB00688	GPCR-nontarget
Palonosetron	DB00377	GPCR-target
Mexiletine	DB00379	GPCR-target
Dydrogesterone	DB00378	GPCR-nontarget
Brivudine	DB03312	GPCR-nontarget
Maribavir	DB06234	GPCR-nontarget
Avanafil	DB06237	GPCR-nontarget
Febuxostat	DB04854	GPCR-nontarget
Eugenol	DB09086	GPCR-target
Oseltamivir	DB00198	GPCR-nontarget
Troglitazone	DB00197	GPCR-nontarget
Vidarabine	DB00194	GPCR-nontarget
Phentermine	DB00191	GPCR-target
Carbidopa	DB00190	GPCR-nontarget
Dabigatran etexilate	DB06695	GPCR-nontarget
Vincristine	DB00541	GPCR-nontarget
Doxorubicin	DB00997	GPCR-nontarget
Azathioprine	DB00993	GPCR-nontarget
Exemestane	DB00990	GPCR-nontarget
Hydrochlorothiazide	DB00999	GPCR-nontarget
Pidolic acid	DB03088	GPCR-target
Dichlorobenzyl alcohol	DB13269	GPCR-nontarget
Methsuximide	DB05246	GPCR-nontarget
Eslicarbazepine	DB14575	GPCR-nontarget
Flufenamic acid	DB02266	GPCR-nontarget
Trifarotene	DB12808	GPCR-target
Pramocaine	DB09345	GPCR-target
Tipiracil	DB09343	GPCR-nontarget
Propoxycaine	DB09342	GPCR-target
Levoketoconazole	DB05667	GPCR-nontarget
Rucaparib	DB12332	GPCR-nontarget
Dalfopristin	DB01764	GPCR-nontarget
Voxilaprevir	DB12026	GPCR-target
Sulfameter	DB06821	GPCR-nontarget
Rasagiline	DB01367	GPCR-nontarget
Parecoxib	DB08439	GPCR-nontarget
Trilostane	DB01108	GPCR-target
Capecitabine	DB01101	GPCR-nontarget
Methyprylon	DB01107	GPCR-nontarget
Sibutramine	DB01105	GPCR-nontarget
Sertraline	DB01104	GPCR-nontarget
Triclabendazole	DB12245	GPCR-nontarget
Cephalexin	DB00567	GPCR-nontarget
Benzthiazide	DB00562	GPCR-nontarget
Methotrexate	DB00563	GPCR-nontarget
Tigecycline	DB00560	GPCR-nontarget
Doxapram	DB00561	GPCR-target
Fluticasone	DB13867	GPCR-nontarget
Alosetron	DB00969	GPCR-nontarget
Hydroxychloroquine	DB01611	GPCR-nontarget
Etodolac	DB00749	GPCR-nontarget
Hydrocortisone	DB00741	GPCR-nontarget
Ketazolam	DB01587	GPCR-nontarget
Ursodeoxycholic acid	DB01586	GPCR-target
Sulfamethazine	DB01582	GPCR-nontarget
Sulfamerazine	DB01581	GPCR-nontarget
Clotiazepam	DB01559	GPCR-nontarget
Quazepam	DB01589	GPCR-nontarget
Prazepam	DB01588	GPCR-nontarget
Flurazepam	DB00690	GPCR-target
Daunorubicin	DB00694	GPCR-nontarget
Nitrofurantoin	DB00698	GPCR-nontarget
Sapropterin	DB00360	GPCR-nontarget
Vinorelbine	DB00361	GPCR-nontarget
Grepafloxacin	DB00365	GPCR-nontarget
Levonorgestrel	DB00367	GPCR-target
Cidofovir	DB00369	GPCR-nontarget
Drotaverine	DB06751	GPCR-target
Lomefloxacin	DB00978	GPCR-nontarget
Dolasetron	DB00757	GPCR-target
Tetracycline	DB00759	GPCR-nontarget
Nicotine	DB00184	GPCR-target
Lorazepam	DB00186	GPCR-nontarget
Flunisolide	DB00180	GPCR-nontarget
Ethinylestradiol	DB00977	GPCR-target
Ezetimibe	DB00973	GPCR-nontarget
Nandrolone phenpropionate	DB00984	GPCR-target
Cytarabine	DB00987	GPCR-nontarget
Physostigmine	DB00981	GPCR-nontarget
Isotretinoin	DB00982	GPCR-nontarget
Rivastigmine	DB00989	GPCR-nontarget
Midostaurin	DB06595	GPCR-nontarget
Selumetinib	DB11689	GPCR-nontarget
Ribostamycin	DB03615	GPCR-nontarget
Cabotegravir	DB11751	GPCR-nontarget
Avapritinib	DB15233	GPCR-nontarget
Moxidectin	DB11431	GPCR-nontarget
Tenofovir alafenamide	DB09299	GPCR-nontarget
Doravirine	DB12301	GPCR-nontarget
Levetiracetam	DB01202	GPCR-nontarget
Glycol salicylate	DB11323	GPCR-nontarget
Belinostat	DB05015	GPCR-nontarget
Migalastat	DB05018	GPCR-nontarget
Elvitegravir	DB09101	GPCR-nontarget
Alpelisib	DB12015	GPCR-nontarget
Arbutin	DB11217	GPCR-nontarget
Enzacamene	DB11219	GPCR-nontarget
Clascoterone	DB12499	GPCR-nontarget
Diazoxide	DB01119	GPCR-nontarget
Miconazole	DB01110	GPCR-nontarget
Cefuroxime	DB01112	GPCR-nontarget
Papaverine	DB01113	GPCR-nontarget
Nifedipine	DB01115	GPCR-nontarget
Trimethaphan	DB01116	GPCR-target
Ibrexafungerp	DB12471	GPCR-target
Duvelisib	DB11952	GPCR-nontarget
Acetyldigitoxin	DB00511	GPCR-nontarget
Trandolapril	DB00519	GPCR-nontarget
Albendazole	DB00518	GPCR-nontarget
Lormetazepam	DB13872	GPCR-nontarget
Enasidenib	DB13874	GPCR-nontarget
Glecaprevir	DB13879	GPCR-nontarget
Pivampicillin	DB01604	GPCR-nontarget
Pivmecillinam	DB01605	GPCR-nontarget
Hetacillin	DB00739	GPCR-nontarget
Tiaprofenic acid	DB01600	GPCR-nontarget
Bacampicillin	DB01602	GPCR-nontarget
Meticillin	DB01603	GPCR-nontarget
Nelfinavir	DB00220	GPCR-target
Diflorasone	DB00223	GPCR-nontarget
Glimepiride	DB00222	GPCR-nontarget
Indinavir	DB00224	GPCR-target
Lovastatin	DB00227	GPCR-nontarget
Guanadrel	DB00226	GPCR-target
Nitrazepam	DB01595	GPCR-nontarget
Cilastatin	DB01597	GPCR-nontarget
Imipenem	DB01598	GPCR-nontarget
Phenol	DB03255	GPCR-nontarget
Raltegravir	DB06817	GPCR-nontarget
Sulfadiazine	DB00359	GPCR-nontarget
Streptozocin	DB00428	GPCR-nontarget
Zolpidem	DB00425	GPCR-target
Methocarbamol	DB00423	GPCR-nontarget
Spironolactone	DB00421	GPCR-target
Dyclonine	DB00645	GPCR-target
Mebendazole	DB00643	GPCR-nontarget
Pemetrexed	DB00642	GPCR-nontarget
Simvastatin	DB00641	GPCR-nontarget
Flurbiprofen	DB00712	GPCR-nontarget
Eltrombopag	DB06210	GPCR-nontarget
Doripenem	DB06211	GPCR-nontarget
Vernakalant	DB06217	GPCR-target
Stavudine	DB00649	GPCR-nontarget
Deflazacort	DB11921	GPCR-nontarget
Pazopanib	DB06589	GPCR-nontarget
Tropisetron	DB11699	GPCR-target
Sacubitril	DB09292	GPCR-nontarget
Paritaprevir	DB09297	GPCR-nontarget
Phenylbutyric acid	DB06819	GPCR-target
Edoxudine	DB13421	GPCR-nontarget
Cefradine	DB01333	GPCR-nontarget
Thiamylal	DB01154	GPCR-nontarget
Gemifloxacin	DB01155	GPCR-nontarget
Selpercatinib	DB15685	GPCR-nontarget
Guaiacol	DB11359	GPCR-nontarget
Levoleucovorin	DB11596	GPCR-nontarget
Carboxin	DB04657	GPCR-nontarget
Sulfadoxine	DB01299	GPCR-nontarget
Sulfacytine	DB01298	GPCR-nontarget
Abemaciclib	DB12001	GPCR-nontarget
Bretylium	DB01158	GPCR-nontarget
Camphor	DB01744	GPCR-nontarget
Stiripentol	DB09118	GPCR-nontarget
Eslicarbazepine acetate	DB09119	GPCR-nontarget
Spirapril	DB01348	GPCR-nontarget
Cilazapril	DB01340	GPCR-nontarget
Copanlisib	DB12483	GPCR-nontarget
Brigatinib	DB12267	GPCR-nontarget
Trilaciclib	DB15442	GPCR-nontarget
Favipiravir	DB12466	GPCR-nontarget
Baloxavir marboxil	DB13997	GPCR-nontarget
Tolmetin	DB00500	GPCR-nontarget
Ritonavir	DB00503	GPCR-nontarget
Nitazoxanide	DB00507	GPCR-nontarget
Elexacaftor	DB15444	GPCR-target
5-O-phosphono-alpha-D-ribofuranosyl diphosphate	DB01632	GPCR-nontarget
Procaine	DB00721	GPCR-nontarget
Lisinopril	DB00722	GPCR-nontarget
Imiquimod	DB00724	GPCR-nontarget
Tolbutamide	DB01124	GPCR-nontarget
Econazole	DB01127	GPCR-nontarget
Dutasteride	DB01126	GPCR-target
Phenacemide	DB01121	GPCR-nontarget
Gliclazide	DB01120	GPCR-nontarget
Diltiazem	DB00343	GPCR-nontarget
Rabeprazole	DB01129	GPCR-nontarget
Bicalutamide	DB01128	GPCR-nontarget
Protriptyline	DB00344	GPCR-nontarget
Estrone	DB00655	GPCR-target
Mecamylamine	DB00657	GPCR-nontarget
Besifloxacin	DB06771	GPCR-nontarget
Cabazitaxel	DB06772	GPCR-nontarget
Enoximone	DB04880	GPCR-nontarget
Butabarbital	DB00237	GPCR-nontarget
Reboxetine	DB00234	GPCR-nontarget
Milrinone	DB00235	GPCR-nontarget
Aminosalicylic acid	DB00233	GPCR-nontarget
Temazepam	DB00231	GPCR-nontarget
Nevirapine	DB00238	GPCR-nontarget
Oxiconazole	DB00239	GPCR-nontarget
Romidepsin	DB06176	GPCR-nontarget
Noscapine	DB06174	GPCR-nontarget
Flavone	DB07776	GPCR-nontarget
Piroxicam	DB00554	GPCR-nontarget
Oxcarbazepine	DB00776	GPCR-nontarget
Tirofiban	DB00775	GPCR-target
Etoposide	DB00773	GPCR-nontarget
Galantamine	DB00674	GPCR-nontarget
Lumacaftor	DB09280	GPCR-nontarget
Tamoxifen	DB00675	GPCR-target
Chlorpropamide	DB00672	GPCR-nontarget
Bendazac	DB13501	GPCR-nontarget
Lonafarnib	DB06448	GPCR-nontarget
Vemurafenib	DB08881	GPCR-nontarget
Teriflunomide	DB08880	GPCR-nontarget
Perampanel	DB08883	GPCR-nontarget
Carfilzomib	DB08889	GPCR-nontarget
Prednisolone phosphate	DB14631	GPCR-nontarget
Delafloxacin	DB11943	GPCR-nontarget
Ozenoxacin	DB12924	GPCR-nontarget
Pemigatinib	DB15102	GPCR-nontarget
Axitinib	DB06626	GPCR-nontarget
Vericiguat	DB15456	GPCR-nontarget
Glucosamine	DB01296	GPCR-nontarget
Umbralisib	DB14989	GPCR-nontarget
Fluoroestradiol F-18	DB15690	GPCR-nontarget
Cedazuridine	DB15694	GPCR-nontarget
Venetoclax	DB11581	GPCR-nontarget
Asunaprevir	DB11586	GPCR-nontarget
Letermovir	DB12070	GPCR-target
Nelarabine	DB01280	GPCR-nontarget
Lumiracoxib	DB01283	GPCR-nontarget
Medrogestone	DB09124	GPCR-nontarget
Zucapsaicin	DB09120	GPCR-target
Dienogest	DB09123	GPCR-target
Terconazole	DB00251	GPCR-nontarget
Butobarbital	DB01353	GPCR-nontarget
Amobarbital	DB01351	GPCR-nontarget
Medrysone	DB00253	GPCR-nontarget
Lymecycline	DB00256	GPCR-nontarget
Omadacycline	DB12455	GPCR-nontarget
Toremifene	DB00539	GPCR-target
Cefdinir	DB00535	GPCR-nontarget
Ciprofloxacin	DB00537	GPCR-nontarget
Cyclophosphamide	DB00531	GPCR-nontarget
Erlotinib	DB00530	GPCR-nontarget
Rofecoxib	DB00533	GPCR-nontarget
Mephenytoin	DB00532	GPCR-nontarget
Phenyltoloxamine	DB11160	GPCR-target
Etoricoxib	DB01628	GPCR-nontarget
Pargyline	DB01626	GPCR-target
Sunitinib	DB01268	GPCR-nontarget
Prednicarbate	DB01130	GPCR-target
Proguanil	DB01131	GPCR-nontarget
Levofloxacin	DB01137	GPCR-nontarget
Nisoldipine	DB00401	GPCR-nontarget
Griseofulvin	DB00400	GPCR-nontarget
Alprazolam	DB00404	GPCR-nontarget
Flumethasone	DB00663	GPCR-nontarget
Nilutamide	DB00665	GPCR-nontarget
Sulfametopyrazine	DB00664	GPCR-nontarget
Risedronic acid	DB00884	GPCR-nontarget
Bumetanide	DB00887	GPCR-target
Chlorothiazide	DB00880	GPCR-nontarget
Clomifene	DB00882	GPCR-target
Digoxin	DB00390	GPCR-nontarget
Nimodipine	DB00393	GPCR-nontarget
Beclomethasone dipropionate	DB00394	GPCR-target
Zoledronic acid	DB00399	GPCR-nontarget
Sorafenib	DB00398	GPCR-nontarget
Cladribine	DB00242	GPCR-nontarget
Butalbital	DB00241	GPCR-nontarget
Alclometasone	DB00240	GPCR-nontarget
Mesalazine	DB00244	GPCR-target
Idoxuridine	DB00249	GPCR-nontarget
Adefovir dipivoxil	DB00718	GPCR-nontarget
Apalutamide	DB11901	GPCR-nontarget
Tacrolimus	DB00864	GPCR-nontarget
Vardenafil	DB00862	GPCR-nontarget
Diflunisal	DB00861	GPCR-nontarget
Prednisolone	DB00860	GPCR-nontarget
Dorzolamide	DB00869	GPCR-nontarget
Benzonatate	DB00868	GPCR-target
Nitisinone	DB00348	GPCR-nontarget
Finerenone	DB16165	GPCR-nontarget
Talazoparib	DB11760	GPCR-nontarget
Norgestrel	DB09389	GPCR-target
Phenyl salicylate	DB11071	GPCR-nontarget
Regorafenib	DB08896	GPCR-nontarget
Tofacitinib	DB08895	GPCR-nontarget
Enzalutamide	DB08899	GPCR-nontarget
Belzutifan	DB15463	GPCR-nontarget
Moxifloxacin	DB00218	GPCR-nontarget
Gimeracil	DB09257	GPCR-nontarget
Tegafur	DB09256	GPCR-nontarget
Grazoprevir	DB11575	GPCR-nontarget
Elbasvir	DB11574	GPCR-target
Filgotinib	DB14845	GPCR-nontarget
Ripretinib	DB14840	GPCR-nontarget
Pretomanid	DB05154	GPCR-nontarget
Cortisone acetate	DB01380	GPCR-nontarget
Glymidine	DB01382	GPCR-nontarget
Phenazopyridine	DB01438	GPCR-nontarget
Glutethimide	DB01437	GPCR-nontarget
Alfacalcidol	DB01436	GPCR-target
Antipyrine	DB01435	GPCR-target
Almitrine	DB01430	GPCR-nontarget
Triclocarban	DB11155	GPCR-nontarget
Lercanidipine	DB00528	GPCR-target
Pefloxacin	DB00487	GPCR-nontarget
Alitretinoin	DB00523	GPCR-nontarget
Cinchocaine	DB00527	GPCR-target
Metolazone	DB00524	GPCR-nontarget
Tolnaftate	DB00525	GPCR-nontarget
Asciminib	DB12597	GPCR-nontarget
Phenoxymethylpenicillin	DB00417	GPCR-nontarget
Acetohexamide	DB00414	GPCR-nontarget
Ampicillin	DB00415	GPCR-nontarget
Rosiglitazone	DB00412	GPCR-target
Mupirocin	DB00410	GPCR-target
Secobarbital	DB00418	GPCR-nontarget
Miglustat	DB00419	GPCR-nontarget
Quinestrol	DB04575	GPCR-target
Estrone sulfate	DB04574	GPCR-nontarget
Latamoxef	DB04570	GPCR-nontarget
Estriol	DB04573	GPCR-target
Oxybuprocaine	DB00892	GPCR-nontarget
Sulfapyridine	DB00891	GPCR-nontarget
Rimexolone	DB00896	GPCR-target
Triazolam	DB00897	GPCR-nontarget
Testolactone	DB00894	GPCR-nontarget
Cefixime	DB00671	GPCR-nontarget
Carbimazole	DB00389	GPCR-nontarget
Bromazepam	DB01558	GPCR-nontarget
Triamterene	DB00384	GPCR-nontarget
Valrubicin	DB00385	GPCR-nontarget
Dexrazoxane	DB00380	GPCR-nontarget
Amlodipine	DB00381	GPCR-nontarget
Zanubrutinib	DB15035	GPCR-nontarget
Methazolamide	DB00703	GPCR-nontarget
Eplerenone	DB00700	GPCR-nontarget
Amprenavir	DB00701	GPCR-nontarget
Delavirdine	DB00705	GPCR-nontarget
Sulfanilamide	DB00259	GPCR-nontarget
Lamivudine	DB00709	GPCR-nontarget
Esculin	DB13155	GPCR-nontarget
Clobetasone	DB13158	GPCR-nontarget
Norelgestromin	DB06713	GPCR-target
Nilvadipine	DB06712	GPCR-nontarget
Methyltestosterone	DB06710	GPCR-nontarget
Fospropofol	DB06716	GPCR-nontarget
Stanozolol	DB06718	GPCR-nontarget
Tivozanib	DB11800	GPCR-nontarget
Guaifenesin	DB00874	GPCR-target
Suprofen	DB00870	GPCR-nontarget
Emtricitabine	DB00879	GPCR-nontarget
Clobazam	DB00349	GPCR-nontarget
Ceftazidime	DB00438	GPCR-nontarget
Cerivastatin	DB00439	GPCR-nontarget
Nicotinamide	DB02701	GPCR-target
Allopurinol	DB00437	GPCR-nontarget
Cefpiramide	DB00430	GPCR-nontarget
Trimethadione	DB00347	GPCR-target
Trifluridine	DB00432	GPCR-nontarget
Metergoline	DB13520	GPCR-target
Ulipristal	DB08867	GPCR-target
Crizotinib	DB08865	GPCR-nontarget
Brivaracetam	DB05541	GPCR-nontarget
Pitavastatin	DB08860	GPCR-nontarget
Darolutamide	DB12941	GPCR-nontarget
Fusidic acid	DB02703	GPCR-nontarget
Capsaicin	DB06774	GPCR-target
Encorafenib	DB11718	GPCR-nontarget
Alectinib	DB11363	GPCR-nontarget
Lesinurad	DB11560	GPCR-nontarget
Tezacaftor	DB11712	GPCR-nontarget
Afatinib	DB08916	GPCR-nontarget
Dabrafenib	DB08912	GPCR-nontarget
Trametinib	DB08911	GPCR-nontarget
Pomalidomide	DB08910	GPCR-nontarget
Levomilnacipran	DB08918	GPCR-nontarget
Cefiderocol	DB14879	GPCR-nontarget
Hexylresorcinol	DB11254	GPCR-target
Plazomicin	DB12615	GPCR-nontarget
Oxybenzone	DB01428	GPCR-nontarget
Salsalate	DB01399	GPCR-nontarget
Digitoxin	DB01396	GPCR-nontarget
Ajmaline	DB01426	GPCR-target
Testosterone propionate	DB01420	GPCR-nontarget
Bezafibrate	DB01393	GPCR-nontarget
Difluocortolone	DB09095	GPCR-nontarget
Tixocortol	DB09091	GPCR-nontarget
Pinaverium	DB09090	GPCR-target
Chlortetracycline	DB09093	GPCR-nontarget
Xanthinol	DB09092	GPCR-nontarget
Butamben	DB11148	GPCR-target
Hesperidin	DB04703	GPCR-nontarget
Nabumetone	DB00461	GPCR-target
Enoxacin	DB00467	GPCR-nontarget
Ketorolac	DB00465	GPCR-nontarget
Tenoxicam	DB00469	GPCR-nontarget
Quinine	DB00468	GPCR-nontarget
Ivosidenib	DB14568	GPCR-nontarget
Ethionamide	DB00609	GPCR-target
Chloroquine	DB00608	GPCR-target
Gluconolactone	DB04564	GPCR-nontarget
Medroxyprogesterone acetate	DB00603	GPCR-nontarget
Monobenzone	DB00600	GPCR-nontarget
Nafcillin	DB00607	GPCR-nontarget
Cyclothiazide	DB00606	GPCR-nontarget
Menthyl salicylate	DB11201	GPCR-target
Cefmenoxime	DB00267	GPCR-nontarget
Anagrelide	DB00261	GPCR-nontarget
Sulfisoxazole	DB00263	GPCR-nontarget
Pyridoxal phosphate	DB00114	GPCR-nontarget
Binimetinib	DB11967	GPCR-nontarget
Palbociclib	DB09073	GPCR-nontarget
Dalfampridine	DB06637	GPCR-nontarget
Sulfathiazole	DB06147	GPCR-nontarget
Ademetionine	DB00118	GPCR-nontarget
Venlafaxine	DB00285	GPCR-nontarget
Lidocaine	DB00281	GPCR-target
Tibolone	DB09070	GPCR-nontarget
Amcinonide	DB00288	GPCR-target
Fluciclovine (18F)	DB13146	GPCR-target
Desvenlafaxine	DB06700	GPCR-nontarget
Oxazepam	DB00842	GPCR-nontarget
Clofazimine	DB00845	GPCR-nontarget
Flurandrenolide	DB00846	GPCR-nontarget
Methylphenobarbital	DB00849	GPCR-nontarget
Levamisole	DB00848	GPCR-target
Mometasone furoate	DB14512	GPCR-nontarget
Cefditoren	DB01066	GPCR-nontarget
Glipizide	DB01067	GPCR-nontarget
Acalabrutinib	DB11703	GPCR-nontarget
Ulobetasol	DB00596	GPCR-nontarget
Fosdenopterin	DB16628	GPCR-nontarget
Cabozantinib	DB08875	GPCR-nontarget
Ruxolitinib	DB08877	GPCR-nontarget
Eribulin	DB08871	GPCR-nontarget
Gabapentin enacarbil	DB08872	GPCR-nontarget
Boceprevir	DB08873	GPCR-nontarget
Opicapone	DB11632	GPCR-nontarget
Isavuconazole	DB11633	GPCR-nontarget
Artenimol	DB11638	GPCR-nontarget
Artesunate	DB09274	GPCR-nontarget
Fluticasone furoate	DB08906	GPCR-nontarget
Canagliflozin	DB08907	GPCR-nontarget
Ponatinib	DB08901	GPCR-nontarget
Bedaquiline	DB08903	GPCR-target
Telotristat ethyl	DB12095	GPCR-nontarget
Antrafenine	DB01419	GPCR-nontarget
Acenocoumarol	DB01418	GPCR-nontarget
Lorlatinib	DB12130	GPCR-nontarget
Ciclesonide	DB01410	GPCR-nontarget
Cefepime	DB01413	GPCR-nontarget
Ceftibuten	DB01415	GPCR-nontarget
Cefpodoxime	DB01416	GPCR-nontarget
Ivabradine	DB09083	GPCR-target
Flucytosine	DB01099	GPCR-nontarget
Rosuvastatin	DB01098	GPCR-nontarget
Tetracaine	DB09085	GPCR-target
Fluvastatin	DB01095	GPCR-nontarget
Butenafine	DB01091	GPCR-target
Ouabain	DB01092	GPCR-nontarget
Prasterone	DB01708	GPCR-nontarget
Lapatinib	DB01259	GPCR-nontarget
Retapamulin	DB01256	GPCR-target
Dasatinib	DB01254	GPCR-nontarget
Gliquidone	DB01251	GPCR-target
Atorvastatin	DB01076	GPCR-nontarget
Fludarabine	DB01073	GPCR-nontarget
Atazanavir	DB01072	GPCR-nontarget
Dihydrotachysterol	DB01070	GPCR-target
Hexylcaine	DB00473	GPCR-nontarget
Methohexital	DB00474	GPCR-nontarget
Chlordiazepoxide	DB00475	GPCR-nontarget
Duloxetine	DB00476	GPCR-target
Rimantadine	DB00478	GPCR-nontarget
Imatinib	DB00619	GPCR-nontarget
Amodiaquine	DB00613	GPCR-target
Rifabutin	DB00615	GPCR-nontarget
Paramethadione	DB00617	GPCR-target
Belumosudil	DB16703	GPCR-nontarget
Torasemide	DB00214	GPCR-nontarget
Argatroban	DB00278	GPCR-nontarget
Liothyronine	DB00279	GPCR-nontarget
Bromfenac	DB00963	GPCR-nontarget
Topiramate	DB00273	GPCR-nontarget
Isradipine	DB00270	GPCR-nontarget
Amsacrine	DB00276	GPCR-nontarget
Cefmetazole	DB00274	GPCR-nontarget
Adapalene	DB00210	GPCR-target
Panobinostat	DB06603	GPCR-nontarget
Apixaban	DB06605	GPCR-nontarget
Etonogestrel	DB00294	GPCR-nontarget
Riluzole	DB00740	GPCR-nontarget
Raltitrexed	DB00293	GPCR-nontarget
Pantoprazole	DB00213	GPCR-nontarget
Penciclovir	DB00299	GPCR-nontarget
Ceftobiprole	DB04918	GPCR-nontarget
Troleandomycin	DB13179	GPCR-nontarget
Aceclofenac	DB06736	GPCR-nontarget
Nifurtimox	DB11820	GPCR-nontarget
Esketamine	DB11823	GPCR-nontarget
Ertugliflozin	DB11827	GPCR-nontarget
Prenylamine	DB04825	GPCR-target
Terbinafine	DB00857	GPCR-target
Dacarbazine	DB00851	GPCR-nontarget
Fluorescein	DB00693	GPCR-nontarget
Ribociclib	DB11730	GPCR-nontarget
Edoxaban	DB09075	GPCR-nontarget
Nepafenac	DB06802	GPCR-nontarget
Riociguat	DB08931	GPCR-nontarget
Dolutegravir	DB08930	GPCR-nontarget
Luliconazole	DB08933	GPCR-nontarget
Sofosbuvir	DB08934	GPCR-nontarget
Selinexor	DB11942	GPCR-nontarget
Erdafitinib	DB12147	GPCR-nontarget
Testosterone enanthate	DB13944	GPCR-target
Testosterone undecanoate	DB13946	GPCR-target
Testosterone cypionate	DB13943	GPCR-target
Alogliptin	DB06203	GPCR-nontarget
Deserpidine	DB01089	GPCR-nontarget
Nintedanib	DB09079	GPCR-nontarget
Lenvatinib	DB09078	GPCR-nontarget
Streptomycin	DB01082	GPCR-nontarget
Orlistat	DB01083	GPCR-target
Benzocaine	DB01086	GPCR-nontarget
Primaquine	DB01087	GPCR-target
Docetaxel	DB01248	GPCR-nontarget
Bepridil	DB01244	GPCR-nontarget
Isocarboxazid	DB01247	GPCR-nontarget
Gemfibrozil	DB01241	GPCR-nontarget
Amoxicillin	DB01060	GPCR-nontarget
Azlocillin	DB01061	GPCR-nontarget
Ethosuximide	DB00593	GPCR-target
Fluocinolone acetonide	DB00591	GPCR-nontarget
Clonazepam	DB01068	GPCR-nontarget
Oxytetracycline	DB00595	GPCR-nontarget
Amiloride	DB00594	GPCR-nontarget
Lansoprazole	DB00448	GPCR-nontarget
Epirubicin	DB00445	GPCR-nontarget
Teniposide	DB00444	GPCR-nontarget
Loracarbef	DB00447	GPCR-nontarget
Chloramphenicol	DB00446	GPCR-nontarget
Gemcitabine	DB00441	GPCR-nontarget
Trimethoprim	DB00440	GPCR-nontarget
Betamethasone	DB00443	GPCR-nontarget
Neostigmine	DB01400	GPCR-nontarget
Dasabuvir	DB09183	GPCR-nontarget
Colchicine	DB01394	GPCR-nontarget
Viloxazine	DB09185	GPCR-target
Taurocholic acid	DB04348	GPCR-nontarget
Pralsetinib	DB15822	GPCR-nontarget
Mobocertinib	DB16390	GPCR-nontarget
Flavin mononucleotide	DB03247	GPCR-nontarget
Tyrosine	DB00135	GPCR-nontarget
Calcitriol	DB00136	GPCR-target
Spectinomycin	DB00919	GPCR-nontarget
Metronidazole	DB00916	GPCR-nontarget
Phenformin	DB00914	GPCR-target
Repaglinide	DB00912	GPCR-nontarget
Paricalcitol	DB00910	GPCR-target
Zofenopril	DB13166	GPCR-nontarget
Alclofenac	DB13167	GPCR-nontarget
Efavirenz	DB00625	GPCR-nontarget
Testosterone	DB00624	GPCR-nontarget
Sulfaphenazole	DB06729	GPCR-nontarget
Oxandrolone	DB00621	GPCR-nontarget
Triamcinolone	DB00620	GPCR-nontarget
Clorazepic acid	DB00628	GPCR-nontarget
Lornoxicam	DB06725	GPCR-nontarget
Osilodrostat	DB11837	GPCR-nontarget
Simeprevir	DB06290	GPCR-nontarget
Diazepam	DB00829	GPCR-nontarget
Zimelidine	DB04832	GPCR-target
Ethynodiol diacetate	DB00823	GPCR-target
Carprofen	DB00821	GPCR-nontarget
Tadalafil	DB00820	GPCR-nontarget
Cinoxacin	DB00827	GPCR-nontarget
Cyproterone acetate	DB04839	GPCR-target
Peramivir	DB06614	GPCR-nontarget
Sulthiame	DB08329	GPCR-nontarget
Linagliptin	DB08882	GPCR-nontarget
Tazemetostat	DB12887	GPCR-nontarget
Betamethasone phosphate	DB14669	GPCR-nontarget
Dioxybenzone	DB11221	GPCR-nontarget
Velpatasvir	DB11613	GPCR-nontarget
Lifitegrast	DB11611	GPCR-nontarget
Obeticholic acid	DB05990	GPCR-target
Dexibuprofen	DB09213	GPCR-nontarget
Loxoprofen	DB09212	GPCR-nontarget
Cilostazol	DB01166	GPCR-nontarget
Tolfenamic acid	DB09216	GPCR-nontarget
Dexketoprofen	DB09214	GPCR-nontarget
Fosfomycin	DB00828	GPCR-target
Colchiceine	DB15534	GPCR-nontarget
Sulbactam	DB09324	GPCR-nontarget
Piflufolastat F 18	DB14805	GPCR-nontarget
Dexlansoprazole	DB05351	GPCR-nontarget
Brincidofovir	DB12151	GPCR-target
Citicoline	DB12153	GPCR-target
Remimazolam	DB12404	GPCR-nontarget
Cyclandelate	DB04838	GPCR-nontarget
Trimetazidine	DB09069	GPCR-target
Ciprofibrate	DB09064	GPCR-nontarget
Avibactam	DB09060	GPCR-nontarget
Ceritinib	DB09063	GPCR-nontarget
Hydralazine	DB01275	GPCR-nontarget
Novobiocin	DB01051	GPCR-nontarget
Ibuprofen	DB01050	GPCR-nontarget
Benzylpenicillin	DB01053	GPCR-nontarget
Nitrendipine	DB01054	GPCR-nontarget
Tocainide	DB01056	GPCR-target
Valdecoxib	DB00580	GPCR-nontarget
Lactulose	DB00581	GPCR-nontarget
Voriconazole	DB00582	GPCR-nontarget
Enalapril	DB00584	GPCR-nontarget
Diclofenac	DB00586	GPCR-nontarget
Ifosfamide	DB01181	GPCR-nontarget
Acitretin	DB00459	GPCR-target
Cefalotin	DB00456	GPCR-nontarget
Berberine	DB04115	GPCR-nontarget
Chloramphenicol succinate	DB07565	GPCR-nontarget
Cocarboxylase	DB01987	GPCR-nontarget
Rutin	DB01698	GPCR-nontarget
Ascorbic acid	DB00126	GPCR-nontarget
Flunitrazepam	DB01544	GPCR-nontarget
Phenylalanine	DB00120	GPCR-target
Biotin	DB00121	GPCR-nontarget
Zonisamide	DB00909	GPCR-nontarget
Tiagabine	DB00906	GPCR-nontarget
Didanosine	DB00900	GPCR-nontarget
Ospemifene	DB04938	GPCR-nontarget
Etacrynic acid	DB00903	GPCR-nontarget
Clofarabine	DB00631	GPCR-nontarget
Clofibrate	DB00636	GPCR-nontarget
Sulfacetamide	DB00634	GPCR-nontarget
Prednisone	DB00635	GPCR-nontarget
Octocrylene	DB09535	GPCR-target
Metyrosine	DB00765	GPCR-nontarget
Oxyphenbutazone	DB03585	GPCR-nontarget
Zalcitabine	DB00943	GPCR-nontarget
Udenafil	DB06267	GPCR-nontarget
Meropenem	DB00760	GPCR-nontarget
Clocortolone	DB00838	GPCR-nontarget
Tolazamide	DB00839	GPCR-nontarget
Irinotecan	DB00762	GPCR-nontarget
Phenmetrazine	DB00830	GPCR-target
Cefaclor	DB00833	GPCR-nontarget
Mifepristone	DB00834	GPCR-target
Bazedoxifene	DB06401	GPCR-target
Avatrombopag	DB11995	GPCR-nontarget
Diacerein	DB11994	GPCR-nontarget
Ivacaftor	DB08820	GPCR-nontarget
Lomitapide	DB08827	GPCR-target
Aminobenzoic acid	DB02362	GPCR-target
Larotrectinib	DB14723	GPCR-nontarget
Finafloxacin	DB09047	GPCR-nontarget
Osimertinib	DB09330	GPCR-nontarget
Deutetrabenazine	DB12161	GPCR-nontarget
Betrixaban	DB12364	GPCR-nontarget
Finasteride	DB01216	GPCR-nontarget
Darunavir	DB01264	GPCR-nontarget
Telbivudine	DB01265	GPCR-nontarget
Decitabine	DB01262	GPCR-nontarget
Posaconazole	DB01263	GPCR-target
Desonide	DB01260	GPCR-nontarget
Sitagliptin	DB01261	GPCR-nontarget
Ceftolozane	DB09050	GPCR-target
Ibrutinib	DB09053	GPCR-nontarget
Idelalisib	DB09054	GPCR-nontarget
Flortaucipir F-18	DB14914	GPCR-nontarget
Halofantrine	DB01218	GPCR-target
Abacavir	DB01048	GPCR-nontarget
Lubiprostone	DB01046	GPCR-nontarget
Nimesulide	DB04743	GPCR-nontarget
Gatifloxacin	DB01044	GPCR-nontarget
Rifampicin	DB01045	GPCR-nontarget
Mestranol	DB01357	GPCR-nontarget
Dacomitinib	DB11963	GPCR-nontarget
Fedratinib	DB12500	GPCR-nontarget
Clindamycin	DB01190	GPCR-nontarget
Brinzolamide	DB01194	GPCR-nontarget
Flecainide	DB01195	GPCR-nontarget
Estramustine	DB01196	GPCR-target
Zopiclone	DB01198	GPCR-nontarget
Tubocurarine	DB01199	GPCR-target
Raloxifene	DB00481	GPCR-target
Lenalidomide	DB00480	GPCR-nontarget
Celecoxib	DB00482	GPCR-nontarget
Dicloxacillin	DB00485	GPCR-nontarget
Pyrazinamide	DB00339	GPCR-target
Omeprazole	DB00338	GPCR-nontarget
Nitrofural	DB00336	GPCR-nontarget
Rifamycin	DB11753	GPCR-nontarget
Spiramycin	DB06145	GPCR-nontarget
Odevixibat	DB16261	GPCR-nontarget
Pexidartinib	DB12978	GPCR-nontarget
Folic acid	DB00158	GPCR-nontarget
Ergocalciferol	DB00153	GPCR-target
Thiamine	DB00152	GPCR-nontarget
Tryptophan	DB00150	GPCR-target
Zaleplon	DB00962	GPCR-nontarget
Meclofenamic acid	DB00939	GPCR-nontarget
Clevidipine	DB04920	GPCR-nontarget
Tipranavir	DB00932	GPCR-target
Diethylpropion	DB00937	GPCR-nontarget
Salicylic acid	DB00936	GPCR-nontarget
Bendroflumethiazide	DB00436	GPCR-nontarget
Brexanolone	DB11859	GPCR-target
Proparacaine	DB00807	GPCR-nontarget
Halazepam	DB00801	GPCR-nontarget
Indapamide	DB00808	GPCR-nontarget
Metamizole	DB04817	GPCR-nontarget
Oxitriptan	DB02959	GPCR-nontarget
Doxercalciferol	DB06410	GPCR-target
Oxymetholone	DB06412	GPCR-target
Entrectinib	DB11986	GPCR-nontarget
Dexamethasone acetate	DB14649	GPCR-nontarget
alpha-Tocopherol succinate	DB14001	GPCR-target
D-alpha-Tocopherol acetate	DB14002	GPCR-target
Levamlodipine	DB09237	GPCR-nontarget
Lacidipine	DB09236	GPCR-target
Manidipine	DB09238	GPCR-target
Tirbanibulin	DB06137	GPCR-nontarget
Efinaconazole	DB09040	GPCR-nontarget
Relebactam	DB12377	GPCR-nontarget
Fomepizole	DB01213	GPCR-nontarget
Ceftriaxone	DB01212	GPCR-target
Clarithromycin	DB01211	GPCR-nontarget
Anastrozole	DB01217	GPCR-nontarget
Estazolam	DB01215	GPCR-nontarget
Dantrolene	DB01219	GPCR-nontarget
Cefadroxil	DB01140	GPCR-nontarget
Fluorometholone	DB00324	GPCR-nontarget
Fenofibrate	DB01039	GPCR-nontarget
Mercaptopurine	DB01033	GPCR-nontarget
Fosinopril	DB00492	GPCR-nontarget
Ethinamate	DB01031	GPCR-target
Topotecan	DB01030	GPCR-nontarget
Selegiline	DB01037	GPCR-nontarget
Procainamide	DB01035	GPCR-nontarget
Tolcapone	DB00323	GPCR-nontarget
Cefoperazone	DB01329	GPCR-nontarget
Cefonicid	DB01328	GPCR-target
Cefazolin	DB01327	GPCR-nontarget
Cefamandole	DB01326	GPCR-nontarget
Quinethazone	DB01325	GPCR-nontarget
Polythiazide	DB01324	GPCR-nontarget
Fosphenytoin	DB01320	GPCR-nontarget
Cloxacillin	DB01147	GPCR-nontarget
Diclofenamide	DB01144	GPCR-nontarget
Flutamide	DB00499	GPCR-nontarget
Entacapone	DB00494	GPCR-nontarget
Cefotaxime	DB00493	GPCR-nontarget
Floxuridine	DB00322	GPCR-nontarget
Miglitol	DB00491	GPCR-nontarget
Levosimendan	DB00922	GPCR-nontarget
Ceforanide	DB00923	GPCR-target
Riboflavin	DB00140	GPCR-nontarget
Calcifediol	DB00146	GPCR-target
Berotralstat	DB15982	GPCR-nontarget
Bifonazole	DB04794	GPCR-nontarget
Ribavirin	DB00811	GPCR-nontarget
Rosoxacin	DB00817	GPCR-nontarget
Meloxicam	DB00814	GPCR-nontarget
Acetazolamide	DB00819	GPCR-nontarget
Mafenide	DB06795	GPCR-nontarget
Pioglitazone	DB01132	GPCR-nontarget
Nilotinib	DB04868	GPCR-nontarget
Tiludronic acid	DB01133	GPCR-nontarget
Omacetaxine mepesuccinate	DB04865	GPCR-nontarget
Huperzine A	DB04864	GPCR-nontarget
Flavin adenine dinucleotide	DB03147	GPCR-target
Bufexamac	DB13346	GPCR-nontarget
Eszopiclone	DB00402	GPCR-nontarget
Milnacipran	DB04896	GPCR-nontarget
Telaprevir	DB05521	GPCR-nontarget
Tafamidis	DB11644	GPCR-nontarget
Saxagliptin	DB06335	GPCR-nontarget
Calcipotriol	DB02300	GPCR-target
Granisetron	DB00889	GPCR-target
Infigratinib	DB11886	GPCR-nontarget
Acetyl sulfisoxazole	DB14033	GPCR-nontarget
Cobimetinib	DB05239	GPCR-nontarget
Nicorandil	DB09220	GPCR-nontarget
Vorinostat	DB02546	GPCR-nontarget
Azacitidine	DB00928	GPCR-nontarget
Segesterone acetate	DB14583	GPCR-target
Pregnenolone	DB02789	GPCR-nontarget
Cholesterol	DB04540	GPCR-nontarget
Carindacillin	DB09319	GPCR-target
Eliglustat	DB09039	GPCR-target
Empagliflozin	DB09038	GPCR-nontarget
Rifapentine	DB01201	GPCR-nontarget
Ingenol mebutate	DB05013	GPCR-nontarget
Flumazenil	DB01205	GPCR-nontarget
Lomustine	DB01206	GPCR-nontarget
Sparfloxacin	DB01208	GPCR-nontarget
Isosorbide mononitrate	DB01020	GPCR-nontarget
Trichlormethiazide	DB01021	GPCR-nontarget
Phylloquinone	DB01022	GPCR-target
Felodipine	DB01023	GPCR-nontarget
Mycophenolic acid	DB01024	GPCR-nontarget
Amlexanox	DB01025	GPCR-nontarget
Ketoconazole	DB01026	GPCR-nontarget
Norethisterone	DB00717	GPCR-nontarget
Vecuronium	DB01339	GPCR-target
Amylmetacresol	DB13908	GPCR-target
Diethylcarbamazine	DB00711	GPCR-target
Cefotetan	DB01330	GPCR-target
Cefoxitin	DB01331	GPCR-nontarget
Ceftizoxime	DB01332	GPCR-nontarget
Piperacillin	DB00319	GPCR-nontarget
Bupropion	DB01156	GPCR-nontarget
Trimetrexate	DB01157	GPCR-nontarget
Cefprozil	DB01150	GPCR-nontarget
Oxacillin	DB00713	GPCR-nontarget
Sertaconazole	DB01153	GPCR-nontarget
Chlorthalidone	DB00310	GPCR-nontarget
Pentobarbital	DB00312	GPCR-nontarget
Gefitinib	DB00317	GPCR-nontarget
Acetaminophen	DB00316	GPCR-nontarget
Estetrol	DB12235	GPCR-nontarget
Thonzonium	DB09552	GPCR-target
Tazarotene	DB00799	GPCR-nontarget
Sulfasalazine	DB00795	GPCR-nontarget
Primidone	DB00794	GPCR-nontarget
Perindopril	DB00790	GPCR-nontarget
Zanamivir	DB00558	GPCR-nontarget
Pentostatin	DB00552	GPCR-nontarget
Propylthiouracil	DB00550	GPCR-nontarget
Hydroflumethiazide	DB00774	GPCR-nontarget
Norgestimate	DB00957	GPCR-target
Methylprednisolone	DB00959	GPCR-nontarget
Roxithromycin	DB00778	GPCR-nontarget
Lusutrombopag	DB13125	GPCR-nontarget
Olaparib	DB09074	GPCR-nontarget
Hydroxyprogesterone caproate	DB06789	GPCR-target
Desoxycorticosterone acetate	DB06780	GPCR-nontarget
Difluprednate	DB06781	GPCR-nontarget
Arzoxifene	DB06249	GPCR-target
Vildagliptin	DB04876	GPCR-nontarget
Pravastatin	DB00175	GPCR-nontarget
Fluvoxamine	DB00176	GPCR-nontarget
Menadione	DB00170	GPCR-nontarget
Adenine	DB00173	GPCR-nontarget
Safinamide	DB06654	GPCR-nontarget
Fluticasone propionate	DB00588	GPCR-target
Norfloxacin	DB01059	GPCR-nontarget
Triflusal	DB08814	GPCR-nontarget
Tucatinib	DB11652	GPCR-nontarget
Benzoic acid	DB03793	GPCR-nontarget
Solriamfetol	DB14754	GPCR-nontarget
Loteprednol etabonate	DB14596	GPCR-target
Lefamulin	DB12825	GPCR-nontarget
Homosalate	DB11064	GPCR-nontarget
Rescinnamine	DB01180	GPCR-nontarget
Ciclopirox	DB01188	GPCR-target
Aliskiren	DB09026	GPCR-nontarget
Dexamethasone	DB01234	GPCR-nontarget
Voxelotor	DB14975	GPCR-nontarget
Saquinavir	DB01232	GPCR-target
Fenofibric acid	DB13873	GPCR-nontarget
Rolitetracycline	DB01301	GPCR-nontarget
Netarsudil	DB13931	GPCR-nontarget
Chloroprocaine	DB01161	GPCR-nontarget
Cefotiam	DB00229	GPCR-nontarget
Ofloxacin	DB01165	GPCR-nontarget
Itraconazole	DB01167	GPCR-nontarget
Procarbazine	DB01168	GPCR-target
Tazobactam	DB01606	GPCR-nontarget
Ticarcillin	DB01607	GPCR-nontarget
Lactose	DB04465	GPCR-nontarget
Naproxen	DB00788	GPCR-nontarget
Phenelzine	DB00780	GPCR-nontarget
Acyclovir	DB00787	GPCR-nontarget
Mefenamic acid	DB00784	GPCR-nontarget
Sulfamethoxazole	DB01015	GPCR-nontarget
Balsalazide	DB01014	GPCR-nontarget
Minocycline	DB01017	GPCR-nontarget
Glyburide	DB01016	GPCR-nontarget
Metyrapone	DB01011	GPCR-nontarget
Edrophonium	DB01010	GPCR-nontarget
Clobetasol propionate	DB01013	GPCR-nontarget
Fluorouracil	DB00544	GPCR-nontarget
Pyridostigmine	DB00545	GPCR-nontarget
Desoximetasone	DB00547	GPCR-nontarget
Nateglinide	DB00731	GPCR-target
Benazepril	DB00542	GPCR-nontarget
Phenprocoumon	DB00946	GPCR-nontarget
Fulvestrant	DB00947	GPCR-target
Mezlocillin	DB00948	GPCR-nontarget
Hydrocortamate	DB00769	GPCR-nontarget
Esomeprazole	DB00736	GPCR-nontarget
Naftifine	DB00735	GPCR-nontarget
Talbutal	DB00306	GPCR-nontarget
Desogestrel	DB00304	GPCR-target
Amylocaine	DB09088	GPCR-nontarget
Tranexamic acid	DB00302	GPCR-nontarget
Ertapenem	DB00303	GPCR-target
Tenofovir disoproxil	DB00300	GPCR-nontarget
Flucloxacillin	DB00301	GPCR-nontarget
Ibutilide	DB00308	GPCR-nontarget
Vindesine	DB00309	GPCR-nontarget
Rivaroxaban	DB06228	GPCR-nontarget
Ixabepilone	DB04845	GPCR-nontarget
Roxadustat	DB04847	GPCR-nontarget
Debrisoquine	DB04840	GPCR-target
Netilmicin	DB00955	GPCR-nontarget
Vitamin A	DB00162	GPCR-nontarget
Vitamin E	DB00163	GPCR-target
Lipoic acid	DB00166	GPCR-target
Cholecalciferol	DB00169	GPCR-target
Niraparib	DB11793	GPCR-nontarget
Capmatinib	DB11791	GPCR-nontarget
Fostemsavir	DB11796	GPCR-target
Bictegravir	DB11799	GPCR-nontarget
Piretanide	DB02925	GPCR-nontarget
Abiraterone	DB05812	GPCR-nontarget
Levobupivacaine	DB01002	GPCR-nontarget
Pralatrexate	DB06813	GPCR-nontarget
Remdesivir	DB14761	GPCR-nontarget
Aztreonam	DB00355	GPCR-nontarget
Acemetacin	DB13783	GPCR-nontarget
Famciclovir	DB00426	GPCR-nontarget
Aminoglutethimide	DB00357	GPCR-nontarget
Chlorzoxazone	DB00356	GPCR-nontarget
Megestrol acetate	DB00351	GPCR-nontarget
Minoxidil	DB00350	GPCR-nontarget
Ximelagatran	DB04898	GPCR-nontarget
Vinflunine	DB11641	GPCR-nontarget
Patent Blue	DB13967	GPCR-nontarget
Prednisolone acetate	DB15566	GPCR-nontarget
Sotorasib	DB15569	GPCR-nontarget
Diosmin	DB08995	GPCR-nontarget
Lacosamide	DB06218	GPCR-nontarget
Apremilast	DB05676	GPCR-nontarget
Norethynodrel	DB09371	GPCR-nontarget
Zileuton	DB00744	GPCR-nontarget
Eravacycline	DB12329	GPCR-nontarget
Bromhexine	DB09019	GPCR-target
Encainide	DB01228	GPCR-target
Paclitaxel	DB01229	GPCR-nontarget
Diroximel fumarate	DB14783	GPCR-nontarget
Budesonide	DB01222	GPCR-target
Rifaximin	DB01220	GPCR-nontarget
Upadacitinib	DB15091	GPCR-nontarget
Permethrin	DB04930	GPCR-target
